# Supplementary material for: Interactions between immunity, proliferation and molecular subtype in breast cancer prognosis
Source: Genome Biol. 2013 Apr 29;14(4):R34. doi: 10.1186/gb-2013-14-4-r34 (PMC3798758; doi:10.1186/gb-2013-14-4-r34)
Supplement: Additional file 2 — Spreadsheet S1 - Distant metastasis-free survival-associated genes selected from patient groups 977A and 977B. Selected probe sets and their corresponding Cox regression coefficient, hazard ratio, confidence interval and FDR q-value are shown for 977A (1st tab) and 977B (2nd tab). [file gb-2013-14-4-r34-S2.XLSX]

## Sheet: 977A Group
977A Patient Group - Cox Regression Analysis
Affymetrix ID	NAME (UG build #219)	Coefficient	Hazard Ratio	95% CI Low	95% CI High	FDR q-value
1294_at	1294_at|UBA7|Ubiquitin-like modifier activating enzyme 7	-0.404582	0.667255	0.525717	0.846901	0.0137382
1598_g_at	1598_g_at|GAS6|Growth arrest-specific 6	-0.337287	0.713704	0.576794	0.883112	0.0235373
200000_s_at	200000_s_at|PRPF8|PRP8 pre-mRNA processing factor 8 homolog (S. cerevisiae)	-0.341736	0.710536	0.562795	0.897059	0.0391886
200005_at	200005_at|EIF3D|Eukaryotic translation initiation factor 3, subunit D	-0.394849	0.673782	0.524338	0.865819	0.0244876
200010_at	200010_at|RPL11|Ribosomal protein L11	-0.606925	0.545024	0.432373	0.687025	3.62018e-05
200012_x_at	200012_x_at|RPL21|Ribosomal protein L21	-0.595267	0.551415	0.426768	0.712468	0.000345448
200013_at	200013_at|RPL24|Ribosomal protein L24	-0.556603	0.573153	0.420783	0.780698	0.00819984
200014_s_at	200014_s_at|HNRNPC|Heterogeneous nuclear ribonucleoprotein C (C1/C2)	0.786746	2.19624	1.53701	3.1382	0.00073442
200017_at	200017_at|RPS27A|Ribosomal protein S27a	-0.493415	0.610538	0.474714	0.785225	0.00340636
200018_at	200018_at|RPS13|Ribosomal protein S13	-0.750443	0.472157	0.339328	0.656982	0.000489781
200022_at	200022_at|RPL18|Ribosomal protein L18	-0.483166	0.616827	0.48117	0.79073	0.00372039
200023_s_at	200023_s_at|EIF3F|Eukaryotic translation initiation factor 3, subunit F	-0.450483	0.63732	0.490969	0.827297	0.0119905
200024_at	200024_at|RPS5|Ribosomal protein S5	-0.411525	0.662639	0.525852	0.835008	0.00924978
200026_at	200026_at|RPL34|Ribosomal protein L34	-0.427189	0.65234	0.500143	0.850852	0.0210714
200031_s_at	200031_s_at|RPS11|Ribosomal protein S11	-0.575044	0.56268	0.408089	0.775833	0.00869844
200032_s_at	200032_s_at|RPL9|Ribosomal protein L9	-0.552298	0.575625	0.411617	0.804982	0.017718
200034_s_at	200034_s_at|RPL6|Ribosomal protein L6	-0.644329	0.525015	0.383265	0.719191	0.00201825
200036_s_at	200036_s_at|RPL10A|Ribosomal protein L10a	-0.33936	0.712226	0.576202	0.880362	0.0216938
200037_s_at	200037_s_at|CBX3|Chromobox homolog 3 (HP1 gamma homolog, Drosophila)	0.578752	1.78381	1.32363	2.40399	0.00382648
200038_s_at	200038_s_at|RPL17|Ribosomal protein L17	-0.402794	0.66845	0.507967	0.879635	0.0390004
200039_s_at	200039_s_at|PSMB2|Proteasome (prosome, macropain) subunit, beta type, 2	0.313338	1.36798	1.08157	1.73024	0.0668938
200047_s_at	200047_s_at|YY1|YY1 transcription factor	0.593675	1.81063	1.24989	2.62294	0.0216033
200053_at	200053_at|SPAG7|Sperm associated antigen 7	-0.43151	0.649527	0.475406	0.887423	0.0554845
200061_s_at	200061_s_at|RPS24|Ribosomal protein S24	-0.537689	0.584097	0.433441	0.787118	0.00814973
200065_s_at	200065_s_at|ARF1|ADP-ribosylation factor 1	0.393831	1.48265	1.15149	1.90905	0.0263072
200073_s_at	200073_s_at|HNRNPD|Heterogeneous nuclear ribonucleoprotein D (AU-rich element RNA binding protein 1, 37kDa)	0.530502	1.69979	1.20612	2.39552	0.0276227
200074_s_at	200074_s_at|RPL14|Ribosomal protein L14	-0.639316	0.527653	0.417512	0.66685	1.5018e-05
200075_s_at	200075_s_at|GUK1|Guanylate kinase 1	0.28076	1.32414	1.07446	1.63183	0.0645283
200081_s_at	200081_s_at|RPS6|Ribosomal protein S6	-0.728074	0.482838	0.382458	0.609564	3.82267e-07
200082_s_at	200082_s_at|RPS7|Ribosomal protein S7	-0.423119	0.655001	0.495308	0.86618	0.0317359
200085_s_at	200085_s_at|TCEB2|Transcription elongation factor B (SIII), polypeptide 2 (18kDa, elongin B)	0.410536	1.50763	1.18885	1.91187	0.011919
200088_x_at	200088_x_at||	-0.656963	0.518423	0.385889	0.696477	0.000641199
200089_s_at	200089_s_at|RPL4|Ribosomal protein L4	-0.430665	0.650077	0.482352	0.876122	0.0432424
200091_s_at	200091_s_at|RPS25|Ribosomal protein S25	-0.525551	0.591229	0.452946	0.77173	0.00318524
200094_s_at	200094_s_at|EEF2|Eukaryotic translation elongation factor 2	-0.557276	0.572767	0.449202	0.730322	0.000420618
200099_s_at	200099_s_at||	-0.520608	0.594159	0.458714	0.769598	0.00248386
200602_at	200602_at|APP|Amyloid beta (A4) precursor protein	-0.246054	0.78188	0.653436	0.935572	0.0580064
200608_s_at	200608_s_at|RAD21|RAD21 homolog (S. pombe)	0.351985	1.42189	1.1625	1.73915	0.0108426
200612_s_at	200612_s_at|AP2B1|Adaptor-related protein complex 2, beta 1 subunit	-0.356856	0.699874	0.576447	0.849728	0.00662308
200614_at	200614_at|CLTC|Clathrin, heavy chain (Hc)	0.409408	1.50593	1.19835	1.89245	0.00860487
200617_at	200617_at|MLEC|Malectin	-0.473698	0.622695	0.479716	0.80829	0.00756502
200620_at	200620_at|TMEM59|Transmembrane protein 59	-0.349484	0.705051	0.553137	0.898688	0.0437096
200621_at	200621_at|CSRP1|Cysteine and glycine-rich protein 1	-0.304662	0.737373	0.58802	0.92466	0.0638968
200627_at	200627_at|PTGES3|Prostaglandin E synthase 3 (cytosolic)	0.773493	2.16732	1.53517	3.05979	0.000586
200635_s_at	200635_s_at|PTPRF|Protein tyrosine phosphatase, receptor type, F	-0.315078	0.729732	0.624457	0.852755	0.00236438
200636_s_at	200636_s_at|PTPRF|Protein tyrosine phosphatase, receptor type, F	-0.285932	0.751314	0.614281	0.918915	0.0474593
200638_s_at	200638_s_at|YWHAZ|Tyrosine 3-monooxygenase/tryptophan 5-monooxygenase activation protein, zeta polypeptide	0.329699	1.39055	1.15976	1.66726	0.00753811
200639_s_at	200639_s_at|YWHAZ|Tyrosine 3-monooxygenase/tryptophan 5-monooxygenase activation protein, zeta polypeptide	0.305609	1.35745	1.10123	1.67328	0.040027
200640_at	200640_at|YWHAZ|Tyrosine 3-monooxygenase/tryptophan 5-monooxygenase activation protein, zeta polypeptide	0.300854	1.35101	1.10016	1.65906	0.0393247
200645_at	200645_at|GABARAP|GABA(A) receptor-associated protein	-0.62669	0.534357	0.403732	0.707247	0.000609171
200650_s_at	200650_s_at|LDHA|Lactate dehydrogenase A	0.458604	1.58186	1.17618	2.12748	0.0274801
200651_at	200651_at|GNB2L1|Guanine nucleotide binding protein (G protein), beta polypeptide 2-like 1	-0.399878	0.670402	0.520661	0.863209	0.023705
200653_s_at	200653_s_at|CALM1|Calmodulin 1 (phosphorylase kinase, delta)	0.518925	1.68022	1.28941	2.18948	0.00341723
200657_at	200657_at|SLC25A5|Solute carrier family 25 (mitochondrial carrier; adenine nucleotide translocator), member 5	0.344934	1.4119	1.11377	1.78982	0.041129
200658_s_at	200658_s_at|PHB|Prohibitin	0.254274	1.28952	1.10357	1.50682	0.0187621
200672_x_at	200672_x_at|SPTBN1|Spectrin, beta, non-erythrocytic 1	-0.228285	0.795898	0.68202	0.928789	0.0371298
200674_s_at	200674_s_at|RPL32|Ribosomal protein L32	-0.47445	0.622227	0.461565	0.838813	0.0230016
200681_at	200681_at|GLO1|Glyoxalase I	0.345441	1.41261	1.12485	1.774	0.0315073
200689_x_at	200689_x_at|EEF1G|Eukaryotic translation elongation factor 1 gamma	-0.652453	0.520767	0.395295	0.686065	0.000255534
200693_at	200693_at|YWHAQ|Tyrosine 3-monooxygenase/tryptophan 5-monooxygenase activation protein, theta polypeptide	0.359158	1.43212	1.09826	1.86749	0.0623972
200696_s_at	200696_s_at|GSN|Gelsolin (amyloidosis, Finnish type)	-0.427434	0.652181	0.54277	0.783646	0.000336008
200700_s_at	200700_s_at|KDELR2|KDEL (Lys-Asp-Glu-Leu) endoplasmic reticulum protein retention receptor 2	0.341593	1.40719	1.15766	1.7105	0.0107599
200701_at	200701_at|NPC2|Niemann-Pick disease, type C2	-0.293378	0.74574	0.596999	0.93154	0.0708792
200705_s_at	200705_s_at|EEF1B2|Eukaryotic translation elongation factor 1 beta 2	-0.422261	0.655563	0.51223	0.839004	0.0128283
200710_at	200710_at|ACADVL|Acyl-Coenzyme A dehydrogenase, very long chain	-0.307054	0.735611	0.587778	0.920626	0.0585747
200713_s_at	200713_s_at|MAPRE1|Microtubule-associated protein, RP/EB family, member 1	0.592647	1.80877	1.34914	2.42499	0.00237376
200715_x_at	200715_x_at|RPL13A|Ribosomal protein L13a	-0.528959	0.589218	0.476519	0.72857	0.000100254
200716_x_at	200716_x_at|RPL13A|Ribosomal protein L13a	-0.56263	0.569709	0.421014	0.77092	0.00589969
200725_x_at	200725_x_at|RPL10|Ribosomal protein L10	-0.82806	0.436896	0.328583	0.580914	3.27313e-06
200729_s_at	200729_s_at|ACTR2|ARP2 actin-related protein 2 homolog (yeast)	0.329095	1.38971	1.10218	1.75225	0.0474593
200733_s_at	200733_s_at|PTP4A1|Protein tyrosine phosphatase type IVA, member 1	0.352227	1.42223	1.13695	1.77909	0.0245152
200734_s_at	200734_s_at|ARF3|ADP-ribosylation factor 3	0.49493	1.64038	1.2854	2.0934	0.00224946
200737_at	200737_at|PGK1|Phosphoglycerate kinase 1	0.483057	1.62102	1.36306	1.92781	9.34461e-06
200738_s_at	200738_s_at|PGK1|Phosphoglycerate kinase 1	0.786604	2.19593	1.74041	2.77066	3.21434e-08
200741_s_at	200741_s_at|RPS27|Ribosomal protein S27	-0.404972	0.666995	0.493988	0.900595	0.0633693
200744_s_at	200744_s_at|GNB1|Guanine nucleotide binding protein (G protein), beta polypeptide 1	0.304813	1.35637	1.07892	1.70518	0.0673929
200747_s_at	200747_s_at|NUMA1|Nuclear mitotic apparatus protein 1	-0.286109	0.75118	0.612861	0.920718	0.050519
200750_s_at	200750_s_at|RAN|RAN, member RAS oncogene family	0.372739	1.45171	1.17545	1.79288	0.00995859
200753_x_at	200753_x_at|SFRS2|Splicing factor, arginine/serine-rich 2	0.402388	1.49539	1.11779	2.00055	0.0554845
200760_s_at	200760_s_at|ARL6IP5|ADP-ribosylation-like factor 6 interacting protein 5	-0.481508	0.617851	0.503215	0.758602	0.000293689
200761_s_at	200761_s_at|ARL6IP5|ADP-ribosylation-like factor 6 interacting protein 5	-0.568727	0.566246	0.452736	0.708215	6.72322e-05
200763_s_at	200763_s_at|RPLP1|Ribosomal protein, large, P1	-0.445653	0.640406	0.461983	0.887738	0.0594661
200783_s_at	200783_s_at|STMN1|Stathmin 1/oncoprotein 18	0.328508	1.38889	1.1625	1.65938	0.00637459
200784_s_at	200784_s_at|LRP1|Low density lipoprotein-related protein 1 (alpha-2-macroglobulin receptor)	-0.140586	0.868849	0.785012	0.96164	0.0548824
200785_s_at	200785_s_at|LRP1|Low density lipoprotein-related protein 1 (alpha-2-macroglobulin receptor)	-0.251752	0.777438	0.671012	0.900743	0.012892
200786_at	200786_at|PSMB7|Proteasome (prosome, macropain) subunit, beta type, 7	0.408528	1.5046	1.16691	1.94002	0.0211397
200795_at	200795_at|SPARCL1|SPARC-like 1 (hevin)	-0.234504	0.790963	0.690427	0.906139	0.0120431
200799_at	200799_at|HSPA1A|Heat shock 70kDa protein 1A	0.426868	1.53245	1.22367	1.91915	0.00479729
200800_s_at	200800_s_at|HSPA1A|Heat shock 70kDa protein 1A	0.257835	1.29412	1.09653	1.52733	0.0265869
200807_s_at	200807_s_at|HSPD1|Heat shock 60kDa protein 1 (chaperonin)	0.504092	1.65548	1.2779	2.14462	0.00368404
200808_s_at	200808_s_at|ZYX|Zyxin	-0.33959	0.712062	0.582108	0.871029	0.0145862
200809_x_at	200809_x_at|RPL12|Ribosomal protein L12	-0.567581	0.566895	0.429339	0.748523	0.00208056
200810_s_at	200810_s_at|CIRBP|Cold inducible RNA binding protein	-0.279636	0.756059	0.640263	0.892798	0.0147849
200811_at	200811_at|CIRBP|Cold inducible RNA binding protein	-0.42797	0.651831	0.543663	0.781521	0.000268776
200815_s_at	200815_s_at|PAFAH1B1|Platelet-activating factor acetylhydrolase, isoform Ib, subunit 1 (45kDa)	0.412067	1.50994	1.16932	1.94977	0.020684
200822_x_at	200822_x_at|TPI1|Triosephosphate isomerase 1	0.484601	1.62353	1.2788	2.06119	0.00223976
200823_x_at	200823_x_at|RPL29|Ribosomal protein L29	-0.52638	0.59074	0.482628	0.72307	4.06207e-05
200825_s_at	200825_s_at|HYOU1|Hypoxia up-regulated 1	-0.318242	0.727427	0.574571	0.920946	0.0632587
200830_at	200830_at|PSMD2|Proteasome (prosome, macropain) 26S subunit, non-ATPase, 2	0.822694	2.27662	1.7718	2.92529	7.7938e-08
200836_s_at	200836_s_at|MAP4|Microtubule-associated protein 4	-0.249918	0.778865	0.650299	0.932849	0.0548824
200840_at	200840_at|KARS|Lysyl-tRNA synthetase	0.429473	1.53645	1.19888	1.96907	0.0117899
200843_s_at	200843_s_at|EPRS|Glutamyl-prolyl-tRNA synthetase	0.422693	1.52607	1.20788	1.92807	0.00793134
200848_at	200848_at|AHCYL1|S-adenosylhomocysteine hydrolase-like 1	-0.319462	0.72654	0.594283	0.888231	0.022855
200849_s_at	200849_s_at|AHCYL1|S-adenosylhomocysteine hydrolase-like 1	-0.385105	0.680379	0.529482	0.874281	0.0290743
200853_at	200853_at|H2AFZ|H2A histone family, member Z	0.56885	1.76623	1.47336	2.11733	3.60927e-07
200857_s_at	200857_s_at|NCOR1|Nuclear receptor co-repressor 1	-0.355207	0.701028	0.536419	0.91615	0.0685908
200858_s_at	200858_s_at|RPS8|Ribosomal protein S8	-0.65364	0.520149	0.399588	0.677084	0.00011087
200863_s_at	200863_s_at|RAB11A|RAB11A, member RAS oncogene family	0.417395	1.518	1.11153	2.07311	0.0656679
200866_s_at	200866_s_at|PSAP|Prosaposin	-0.209381	0.811086	0.697583	0.943057	0.0541857
200873_s_at	200873_s_at|CCT8|Chaperonin containing TCP1, subunit 8 (theta)	0.430094	1.5374	1.18687	1.99146	0.0163008
200878_at	200878_at|EPAS1|Endothelial PAS domain protein 1	-0.29005	0.748226	0.635029	0.881602	0.00983286
200879_s_at	200879_s_at|EPAS1|Endothelial PAS domain protein 1	-0.164322	0.848469	0.750735	0.958927	0.0646883
200882_s_at	200882_s_at|PSMD4|Proteasome (prosome, macropain) 26S subunit, non-ATPase, 4	0.41951	1.52122	1.16856	1.9803	0.0227812
200886_s_at	200886_s_at|PGAM1|Phosphoglycerate mutase 1 (brain)	0.489079	1.63081	1.23614	2.15149	0.00998921
200888_s_at	200888_s_at|RPL23|Ribosomal protein L23	-0.351268	0.703795	0.547901	0.904047	0.0511308
200893_at	200893_at|TRA2B|Transformer 2 beta homolog (Drosophila)	0.617503	1.85429	1.23434	2.78562	0.0314145
200904_at	200904_at|HLA-E|Major histocompatibility complex, class I, E	-0.274818	0.75971	0.646247	0.893093	0.0136178
200909_s_at	200909_s_at|RPLP2|Ribosomal protein, large, P2	-0.591741	0.553363	0.420897	0.727519	0.000963519
200917_s_at	200917_s_at|SRPR|Signal recognition particle receptor (docking protein)	-0.142535	0.867157	0.782948	0.960423	0.0527934
200918_s_at	200918_s_at|SRPR|Signal recognition particle receptor (docking protein)	-0.535874	0.585157	0.452332	0.756987	0.00164195
200920_s_at	200920_s_at|BTG1|B-cell translocation gene 1, anti-proliferative	-0.251797	0.777403	0.642091	0.941229	0.0714024
200921_s_at	200921_s_at|BTG1|B-cell translocation gene 1, anti-proliferative	-0.349504	0.705038	0.564409	0.880706	0.0248218
200925_at	200925_at|COX6A1|Cytochrome c oxidase subunit VIa polypeptide 1	0.354678	1.42572	1.0954	1.85566	0.0640282
200933_x_at	200933_x_at|RPS4X|Ribosomal protein S4, X-linked	-0.648601	0.522777	0.373716	0.731292	0.00395413
200934_at	200934_at|DEK|DEK oncogene	0.343701	1.41016	1.18339	1.68038	0.00341723
200937_s_at	200937_s_at|RPL5|Ribosomal protein L5	-0.709586	0.491848	0.38978	0.620643	7.91751e-07
200940_s_at	200940_s_at|RERE|Arginine-glutamic acid dipeptide (RE) repeats	-0.442097	0.642687	0.510591	0.808958	0.00421492
200942_s_at	200942_s_at|HSBP1|Heat shock factor binding protein 1	0.383273	1.46708	1.19006	1.80858	0.00690788
200944_s_at	200944_s_at|HMGN1|High-mobility group nucleosome binding domain 1	0.514293	1.67246	1.22244	2.28814	0.0180589
200947_s_at	200947_s_at|GLUD1|Glutamate dehydrogenase 1	-0.391539	0.676016	0.535919	0.852737	0.0145399
200953_s_at	200953_s_at|CCND2|Cyclin D2	-0.468848	0.625723	0.51797	0.755892	0.000109453
200954_at	200954_at|ATP6V0C|ATPase, H+ transporting, lysosomal 16kDa, V0 subunit c	0.374568	1.45436	1.14578	1.84606	0.0248218
200955_at	200955_at|IMMT|Inner membrane protein, mitochondrial (mitofilin)	0.477483	1.61201	1.12729	2.30515	0.0666239
200963_x_at	200963_x_at|RPL31|Ribosomal protein L31	-0.485756	0.615232	0.451904	0.837589	0.0244876
200965_s_at	200965_s_at|ABLIM1|Actin binding LIM protein 1	-0.361987	0.696291	0.58925	0.822778	0.000924578
200983_x_at	200983_x_at|CD59|CD59 molecule, complement regulatory protein	-0.313991	0.730525	0.616165	0.866111	0.00646976
200984_s_at	200984_s_at|CD59|CD59 molecule, complement regulatory protein	-0.340388	0.711494	0.593186	0.853397	0.00553299
200985_s_at	200985_s_at|CD59|CD59 molecule, complement regulatory protein	-0.294483	0.744917	0.626589	0.88559	0.0133924
200986_at	200986_at|SERPING1|Serpin peptidase inhibitor, clade G (C1 inhibitor), member 1	-0.287687	0.749996	0.649835	0.865595	0.00257435
200989_at	200989_at|HIF1A|Hypoxia inducible factor 1, alpha subunit (basic helix-loop-helix transcription factor)	0.262813	1.30058	1.07423	1.57463	0.0571472
200996_at	200996_at|ACTR3|ARP3 actin-related protein 3 homolog (yeast)	0.402605	1.49572	1.1684	1.91472	0.0190557
200997_at	200997_at|RBM4|RNA binding motif protein 4	0.434184	1.5437	1.1631	2.04886	0.0293729
201001_s_at	201001_s_at|UBE2V1|Ubiquitin-conjugating enzyme E2 variant 1	0.495531	1.64137	1.34088	2.0092	0.000136764
201004_at	201004_at|SSR4|Signal sequence receptor, delta (translocon-associated protein delta)	-0.340185	0.711638	0.563203	0.899194	0.041129
201007_at	201007_at|HADHB|Hydroxyacyl-Coenzyme A dehydrogenase/3-ketoacyl-Coenzyme A thiolase/enoyl-Coenzyme A hydratase (trifunctional protein), beta subunit	-0.575929	0.562182	0.414991	0.76158	0.00478367
201008_s_at	201008_s_at|TXNIP|Thioredoxin interacting protein	-0.314234	0.730348	0.646965	0.824477	4.4536e-05
201009_s_at	201009_s_at|TXNIP|Thioredoxin interacting protein	-0.462457	0.629735	0.536163	0.739636	4.23576e-06
201010_s_at	201010_s_at|TXNIP|Thioredoxin interacting protein	-0.524604	0.591789	0.497836	0.703473	9.04014e-07
201013_s_at	201013_s_at|PAICS|Phosphoribosylaminoimidazole carboxylase, phosphoribosylaminoimidazole succinocarboxamide synthetase	0.42298	1.5265	1.21336	1.92046	0.0065368
201014_s_at	201014_s_at|PAICS|Phosphoribosylaminoimidazole carboxylase, phosphoribosylaminoimidazole succinocarboxamide synthetase	0.285493	1.33042	1.11461	1.58801	0.0206015
201016_at	201016_at|EIF1AX|Eukaryotic translation initiation factor 1A, X-linked	0.388659	1.475	1.17383	1.85345	0.0134175
201037_at	201037_at|PFKP|Phosphofructokinase, platelet	0.187109	1.20576	1.06658	1.3631	0.0304548
201054_at	201054_at||	-0.34688	0.70689	0.555999	0.898731	0.0428872
201056_at	201056_at|GOLGB1|Golgin B1, golgi integral membrane protein	-0.484591	0.615949	0.48336	0.784909	0.00270246
201059_at	201059_at|CTTN|Cortactin	0.361163	1.435	1.22136	1.686	0.000596276
201060_x_at	201060_x_at||	-0.200072	0.818672	0.704951	0.950737	0.065996
201061_s_at	201061_s_at||	-0.308951	0.734217	0.61609	0.874993	0.0101484
201068_s_at	201068_s_at|PSMC2|Proteasome (prosome, macropain) 26S subunit, ATPase, 2	0.573283	1.77408	1.31189	2.39911	0.00474762
201076_at	201076_at|NHP2L1|NHP2 non-histone chromosome protein 2-like 1 (S. cerevisiae)	-0.456954	0.633209	0.463778	0.864539	0.0390004
201088_at	201088_at|KPNA2|Karyopherin alpha 2 (RAG cohort 1, importin alpha 1)	0.480457	1.61681	1.36434	1.916	6.37476e-06
201090_x_at	201090_x_at|TUBA1B|Tubulin, alpha 1b	0.527215	1.69421	1.23278	2.32834	0.0166612
201091_s_at	201091_s_at|CBX3|Chromobox homolog 3 (HP1 gamma homolog, Drosophila)	0.543736	1.72243	1.37744	2.15383	0.000156546
201092_at	201092_at|RBBP7|Retinoblastoma binding protein 7	0.318336	1.37484	1.08275	1.74573	0.0671551
201098_at	201098_at|COPB2|Coatomer protein complex, subunit beta 2 (beta prime)	0.451273	1.57031	1.20907	2.03948	0.0120059
201104_x_at	201104_x_at|NBPF14|Neuroblastoma breakpoint family, member 14	-0.404872	0.667062	0.540597	0.823111	0.00410943
201111_at	201111_at|CSE1L|CSE1 chromosome segregation 1-like (yeast)	0.494945	1.64041	1.36719	1.96822	1.73005e-05
201112_s_at	201112_s_at|CSE1L|CSE1 chromosome segregation 1-like (yeast)	0.583239	1.79183	1.4409	2.22823	2.40982e-05
201114_x_at	201114_x_at|PSMA7|Proteasome (prosome, macropain) subunit, alpha type, 7	0.459491	1.58327	1.33243	1.88133	2.60521e-05
201137_s_at	201137_s_at|HLA-DPB1|Major histocompatibility complex, class II, DP beta 1	-0.292132	0.74667	0.65033	0.857283	0.00130695
201138_s_at	201138_s_at|SSB|Sjogren syndrome antigen B (autoantigen La)	0.361383	1.43531	1.10595	1.86277	0.0547356
201144_s_at	201144_s_at|EIF2S1|Eukaryotic translation initiation factor 2, subunit 1 alpha, 35kDa	0.570136	1.76851	1.32763	2.35579	0.00288802
201154_x_at	201154_x_at|RPL4|Ribosomal protein L4	-0.475593	0.621517	0.47319	0.816339	0.0110028
201159_s_at	201159_s_at|NMT1|N-myristoyltransferase 1	-0.181509	0.834011	0.734028	0.947613	0.0471495
201166_s_at	201166_s_at|PUM1|Pumilio homolog 1 (Drosophila)	-0.538144	0.583831	0.389346	0.875465	0.0683063
201186_at	201186_at|LRPAP1|Low density lipoprotein receptor-related protein associated protein 1	0.270417	1.31051	1.07043	1.60444	0.0663895
201195_s_at	201195_s_at|SLC7A5|Solute carrier family 7 (cationic amino acid transporter, y+ system), member 5	0.177409	1.19412	1.08237	1.31741	0.00802127
201196_s_at	201196_s_at|AMD1|Adenosylmethionine decarboxylase 1	0.211565	1.23561	1.05987	1.4405	0.0561392
201202_at	201202_at|PCNA|Proliferating cell nuclear antigen	0.47221	1.60353	1.33884	1.92057	3.73279e-05
201216_at	201216_at|ERP29|Endoplasmic reticulum protein 29	-0.391061	0.676339	0.52964	0.86367	0.0218738
201217_x_at	201217_x_at|RPL3|Ribosomal protein L3	-0.602245	0.547581	0.419575	0.71464	0.000522398
201223_s_at	201223_s_at|RAD23B|RAD23 homolog B (S. cerevisiae)	0.375964	1.45639	1.09744	1.93276	0.068255
201231_s_at	201231_s_at|ENO1|Enolase 1, (alpha)	0.268298	1.30774	1.06734	1.60227	0.0702164
201235_s_at	201235_s_at|BTG2|BTG family, member 2	-0.222996	0.800118	0.703041	0.9106	0.0121083
201236_s_at	201236_s_at|BTG2|BTG family, member 2	-0.287488	0.750145	0.650085	0.865607	0.00255681
201250_s_at	201250_s_at|SLC2A1|Solute carrier family 2 (facilitated glucose transporter), member 1	0.285937	1.33101	1.09143	1.62318	0.0435798
201254_x_at	201254_x_at|RPS6|Ribosomal protein S6	-0.828392	0.436751	0.323288	0.590036	1.21756e-05
201257_x_at	201257_x_at|RPS3A|Ribosomal protein S3A	-0.596976	0.550474	0.3972	0.762894	0.00701994
201258_at	201258_at|RPS16|Ribosomal protein S16	-0.51783	0.595812	0.471203	0.753375	0.000718628
201266_at	201266_at|TXNRD1|Thioredoxin reductase 1	0.542921	1.72103	1.3648	2.17023	0.000304397
201275_at	201275_at|FDPS|Farnesyl diphosphate synthase (farnesyl pyrophosphate synthetase, dimethylallyltranstransferase, geranyltranstransferase)	0.390569	1.47782	1.18533	1.84248	0.00968742
201277_s_at	201277_s_at|HNRNPAB|Heterogeneous nuclear ribonucleoprotein A/B	0.43667	1.54755	1.20656	1.9849	0.0105414
201281_at	201281_at|ADRM1|Adhesion regulating molecule 1	0.332633	1.39464	1.10706	1.75691	0.0436357
201285_at	201285_at|MKRN1|Makorin ring finger protein 1	-0.468685	0.625825	0.442542	0.885014	0.0625873
201288_at	201288_at|ARHGDIB|Rho GDP dissociation inhibitor (GDI) beta	-0.275615	0.759105	0.64441	0.894214	0.0147645
201291_s_at	201291_s_at|TOP2A|Topoisomerase (DNA) II alpha 170kDa	0.284133	1.32861	1.2176	1.44974	1.04308e-07
201292_at	201292_at|TOP2A|Topoisomerase (DNA) II alpha 170kDa	0.370874	1.449	1.30533	1.60849	6.92332e-09
201297_s_at	201297_s_at|MOBKL1B|MOB1, Mps One Binder kinase activator-like 1B (yeast)	0.363489	1.43834	1.13359	1.82501	0.0303406
201298_s_at	201298_s_at|MOBKL1B|MOB1, Mps One Binder kinase activator-like 1B (yeast)	0.36095	1.43469	1.11966	1.83836	0.0408136
201303_at	201303_at|EIF4A3|Eukaryotic translation initiation factor 4A, isoform 3	0.334849	1.39773	1.13435	1.72227	0.0214709
201317_s_at	201317_s_at|PSMA2|Proteasome (prosome, macropain) subunit, alpha type, 2	0.583862	1.79295	1.38116	2.32751	0.000606359
201326_at	201326_at|CCT6A|Chaperonin containing TCP1, subunit 6A (zeta 1)	0.516614	1.67634	1.35021	2.08126	0.000219619
201327_s_at	201327_s_at|CCT6A|Chaperonin containing TCP1, subunit 6A (zeta 1)	0.632044	1.88145	1.43762	2.46232	0.000289904
201332_s_at	201332_s_at|STAT6|Signal transducer and activator of transcription 6, interleukin-4 induced	-0.216075	0.805675	0.722476	0.898454	0.00297295
201334_s_at	201334_s_at|ARHGEF12|Rho guanine nucleotide exchange factor (GEF) 12	-0.418789	0.657843	0.53168	0.813945	0.00330318
201349_at	201349_at|SLC9A3R1|Solute carrier family 9 (sodium/hydrogen exchanger), member 3 regulator 1	0.259573	1.29638	1.13381	1.48226	0.00388764
201351_s_at	201351_s_at|YME1L1|YME1-like 1 (S. cerevisiae)	0.420605	1.52288	1.1726	1.9778	0.0209658
201356_at	201356_at||	-0.630997	0.532061	0.372371	0.760234	0.00983286
201360_at	201360_at|CST3|Cystatin C	-0.244622	0.783	0.682933	0.89773	0.00875296
201362_at	201362_at|IVNS1ABP|Influenza virus NS1A binding protein	0.348347	1.41672	1.11	1.8082	0.0458932
201363_s_at	201363_s_at|IVNS1ABP|Influenza virus NS1A binding protein	0.326484	1.38609	1.0848	1.77105	0.0673635
201367_s_at	201367_s_at|ZFP36L2|Zinc finger protein 36, C3H type-like 2	-0.124122	0.883272	0.813237	0.959339	0.0333452
201368_at	201368_at|ZFP36L2|Zinc finger protein 36, C3H type-like 2	-0.49043	0.612363	0.514877	0.728307	6.39935e-06
201369_s_at	201369_s_at|ZFP36L2|Zinc finger protein 36, C3H type-like 2	-0.315469	0.729446	0.642028	0.828768	0.000116861
201377_at	201377_at|UBAP2L|Ubiquitin associated protein 2-like	0.417386	1.51799	1.21853	1.89105	0.00474762
201380_at	201380_at|CRTAP|Cartilage associated protein	-0.416179	0.659562	0.512114	0.849463	0.017865
201381_x_at	201381_x_at|CACYBP|Calcyclin binding protein	0.80383	2.23408	1.75905	2.83739	3.90135e-08
201385_at	201385_at|DHX15|DEAH (Asp-Glu-Ala-His) box polypeptide 15	0.550501	1.73412	1.25418	2.39772	0.0136178
201394_s_at	201394_s_at|RBM6|RNA binding motif protein 6	-0.344228	0.708767	0.577173	0.870364	0.0151726
201400_at	201400_at|PSMB3|Proteasome (prosome, macropain) subunit, beta type, 3	0.243336	1.2755	1.08517	1.49921	0.0327898
201406_at	201406_at|RPL36A|Ribosomal protein L36a	-0.65941	0.517156	0.396027	0.675334	0.000117297
201411_s_at	201411_s_at|PLEKHB2|Pleckstrin homology domain containing, family B (evectins) member 2	0.260081	1.29703	1.09906	1.53068	0.0249011
201425_at	201425_at|ALDH2|Aldehyde dehydrogenase 2 family (mitochondrial)	-0.282453	0.753932	0.645973	0.879934	0.00707678
201427_s_at	201427_s_at|SEPP1|Selenoprotein P, plasma, 1	-0.210695	0.810021	0.694875	0.944247	0.0572883
201435_s_at	201435_s_at|EIF4E|Eukaryotic translation initiation factor 4E	0.328061	1.38827	1.10402	1.74571	0.0451488
201437_s_at	201437_s_at|EIF4E|Eukaryotic translation initiation factor 4E	0.38785	1.47381	1.17924	1.84196	0.0112986
201445_at	201445_at|CNN3|Calponin 3, acidic	-0.191972	0.82533	0.722996	0.942148	0.0418459
201459_at	201459_at|RUVBL2|RuvB-like 2 (E. coli)	0.341919	1.40765	1.10858	1.78739	0.0452023
201462_at	201462_at|SCRN1|Secernin 1	0.242077	1.27389	1.0983	1.47756	0.0188527
201463_s_at	201463_s_at|TALDO1|Transaldolase 1	0.507676	1.66143	1.31649	2.09673	0.000849582
201467_s_at	201467_s_at|NQO1|NAD(P)H dehydrogenase, quinone 1	0.131781	1.14086	1.04395	1.24677	0.0361319
201468_s_at	201468_s_at|NQO1|NAD(P)H dehydrogenase, quinone 1	0.16452	1.17883	1.05073	1.32255	0.0455073
201472_at	201472_at|VBP1|Von Hippel-Lindau binding protein 1	0.461258	1.58607	1.21611	2.06857	0.0114526
201473_at	201473_at|JUNB|Jun B proto-oncogene	-0.258434	0.77226	0.652842	0.913522	0.0287005
201477_s_at	201477_s_at|RRM1|Ribonucleotide reductase M1	0.492284	1.63605	1.25956	2.12507	0.00518665
201485_s_at	201485_s_at|RCN2|Reticulocalbin 2, EF-hand calcium binding domain	0.254078	1.28927	1.06625	1.55895	0.065996
201486_at	201486_at|RCN2|Reticulocalbin 2, EF-hand calcium binding domain	0.314839	1.37004	1.13133	1.65912	0.017865
201491_at	201491_at|AHSA1|AHA1, activator of heat shock 90kDa protein ATPase homolog 1 (yeast)	0.494023	1.6389	1.27026	2.1145	0.00384388
201494_at	201494_at|PRCP|Prolylcarboxypeptidase (angiotensinase C)	-0.314256	0.730332	0.58235	0.915918	0.0543977
201495_x_at	201495_x_at|MYH11|Myosin, heavy chain 11, smooth muscle	-0.221199	0.801557	0.700066	0.917761	0.0186826
201497_x_at	201497_x_at|MYH11|Myosin, heavy chain 11, smooth muscle	-0.0850444	0.918471	0.862718	0.977828	0.0610955
201501_s_at	201501_s_at|GRSF1|G-rich RNA sequence binding factor 1	0.417644	1.51838	1.16468	1.97949	0.0244066
201506_at	201506_at|TGFBI|Transforming growth factor, beta-induced, 68kDa	0.246495	1.27953	1.09874	1.49008	0.0201592
201508_at	201508_at|IGFBP4|Insulin-like growth factor binding protein 4	-0.175175	0.83931	0.743415	0.947575	0.0430755
201517_at	201517_at|NCBP2|Nuclear cap binding protein subunit 2, 20kDa	0.453677	1.57409	1.15854	2.13868	0.0368492
201518_at	201518_at|CBX1|Chromobox homolog 1 (HP1 beta homolog Drosophila )	0.459306	1.58298	1.2502	2.00432	0.00369774
201519_at	201519_at|TOMM70A|Translocase of outer mitochondrial membrane 70 homolog A (S. cerevisiae)	0.52677	1.69345	1.28726	2.22783	0.00422586
201521_s_at	201521_s_at|NCBP2|Nuclear cap binding protein subunit 2, 20kDa	0.444863	1.56028	1.27874	1.90379	0.000609171
201524_x_at	201524_x_at|UBE2N|Ubiquitin-conjugating enzyme E2N (UBC13 homolog, yeast)	0.387493	1.47328	1.09779	1.97721	0.0713272
201531_at	201531_at|ZFP36|Zinc finger protein 36, C3H type, homolog (mouse)	-0.272887	0.761179	0.65483	0.8848	0.00766537
201532_at	201532_at|PSMA3|Proteasome (prosome, macropain) subunit, alpha type, 3	0.398924	1.49022	1.1904	1.86556	0.0094276
201543_s_at	201543_s_at|SAR1A|SAR1 homolog A (S. cerevisiae)	0.368805	1.44601	1.13553	1.84137	0.0304052
201557_at	201557_at|VAMP2|Vesicle-associated membrane protein 2 (synaptobrevin 2)	-0.411651	0.662556	0.530829	0.826971	0.00600115
201558_at	201558_at|RAE1|RAE1 RNA export 1 homolog (S. pombe)	0.542795	1.72081	1.39914	2.11644	3.57598e-05
201563_at	201563_at|SORD|Sorbitol dehydrogenase	0.190553	1.20992	1.06563	1.37374	0.0336334
201572_x_at	201572_x_at|DCTD|DCMP deaminase	-0.419681	0.657256	0.507643	0.850964	0.0195333
201578_at	201578_at|PODXL|Podocalyxin-like	-0.319271	0.726679	0.607684	0.868975	0.00897253
201584_s_at	201584_s_at|DDX39|DEAD (Asp-Glu-Ala-Asp) box polypeptide 39	0.549306	1.73205	1.41143	2.1255	2.28997e-05
201589_at	201589_at|SMC1A|Structural maintenance of chromosomes 1A	0.491396	1.6346	1.25561	2.12798	0.00580614
201591_s_at	201591_s_at|NISCH|Nischarin	-0.408953	0.664346	0.530508	0.831949	0.0074907
201595_s_at	201595_s_at|ZC3H15|Zinc finger CCCH-type containing 15	0.530377	1.69957	1.23998	2.32951	0.0147849
201597_at	201597_at|COX7A2|Cytochrome c oxidase subunit VIIa polypeptide 2 (liver)	0.517411	1.67768	1.2878	2.1856	0.00349846
201605_x_at	201605_x_at|CNN2|Calponin 2	-0.392913	0.675087	0.52158	0.873775	0.0307107
201625_s_at	201625_s_at|INSIG1|Insulin induced gene 1	0.290273	1.33679	1.14567	1.55979	0.00519893
201626_at	201626_at|INSIG1|Insulin induced gene 1	0.374597	1.45441	1.23451	1.71347	0.000441247
201627_s_at	201627_s_at|INSIG1|Insulin induced gene 1	0.222578	1.24929	1.08259	1.44167	0.0268792
201629_s_at	201629_s_at|ACP1|Acid phosphatase 1, soluble	0.189373	1.20849	1.06698	1.36877	0.0309965
201634_s_at	201634_s_at|CYB5B|Cytochrome b5 type B (outer mitochondrial membrane)	0.371892	1.45048	1.15032	1.82895	0.0214709
201636_at	201636_at|FXR1|Fragile X mental retardation, autosomal homolog 1	0.677379	1.96871	1.52026	2.54945	3.63797e-05
201637_s_at	201637_s_at|FXR1|Fragile X mental retardation, autosomal homolog 1	0.382129	1.4654	1.1417	1.88088	0.0298232
201642_at	201642_at|IFNGR2|Interferon gamma receptor 2 (interferon gamma transducer 1)	-0.490521	0.612307	0.459223	0.816422	0.0132495
201643_x_at	201643_x_at|KDM3B|Lysine (K)-specific demethylase 3B	-0.473852	0.622599	0.441194	0.878593	0.0568666
201648_at	201648_at|JAK1|Janus kinase 1 (a protein tyrosine kinase)	-0.613916	0.541227	0.418748	0.69953	0.000213337
201663_s_at	201663_s_at|SMC4|Structural maintenance of chromosomes 4	0.420555	1.52281	1.30166	1.78153	2.35051e-05
201664_at	201664_at|SMC4|Structural maintenance of chromosomes 4	0.60234	1.82639	1.51501	2.20177	1.42621e-07
201665_x_at	201665_x_at|RPS17|Ribosomal protein S17	-0.498488	0.607448	0.465867	0.792058	0.00530408
201672_s_at	201672_s_at|USP14|Ubiquitin specific peptidase 14 (tRNA-guanine transglycosylase)	0.429072	1.53583	1.23099	1.91616	0.00382648
201676_x_at	201676_x_at|PSMA1|Proteasome (prosome, macropain) subunit, alpha type, 1	0.382003	1.46522	1.10846	1.9368	0.0585408
201678_s_at	201678_s_at|C3orf37|Chromosome 3 open reading frame 37	0.387839	1.47379	1.1145	1.94891	0.0543977
201689_s_at	201689_s_at|TPD52|Tumor protein D52	0.192318	1.21206	1.04824	1.40147	0.0693256
201690_s_at	201690_s_at|TPD52|Tumor protein D52	0.291037	1.33781	1.12665	1.58855	0.0139408
201691_s_at	201691_s_at|TPD52|Tumor protein D52	0.157909	1.17106	1.04275	1.31516	0.0604293
201694_s_at	201694_s_at|EGR1|Early growth response 1	-0.221395	0.8014	0.703264	0.913231	0.0138923
201695_s_at	201695_s_at|NP|Nucleoside phosphorylase	0.322054	1.37996	1.11461	1.70848	0.0325568
201699_at	201699_at|PSMC6|Proteasome (prosome, macropain) 26S subunit, ATPase, 6	0.544093	1.72305	1.35405	2.1926	0.000531133
201705_at	201705_at|PSMD7|Proteasome (prosome, macropain) 26S subunit, non-ATPase, 7	0.521811	1.68508	1.32927	2.13613	0.000749983
201710_at	201710_at|MYBL2|V-myb myeloblastosis viral oncogene homolog (avian)-like 2	0.243425	1.27561	1.16709	1.39423	1.41323e-05
201714_at	201714_at|TUBG1|Tubulin, gamma 1	0.439416	1.5518	1.27947	1.88209	0.000471009
201715_s_at	201715_s_at|ACIN1|Apoptotic chromatin condensation inducer 1	-0.240113	0.786539	0.657079	0.941505	0.0666239
201719_s_at	201719_s_at|EPB41L2|Erythrocyte membrane protein band 4.1-like 2	-0.332892	0.716848	0.600777	0.855344	0.00512095
201736_s_at	201736_s_at|39878|Membrane-associated ring finger (C3HC4) 6	0.51574	1.67488	1.31276	2.13688	0.00129411
201756_at	201756_at|RPA2|Replication protein A2, 32kDa	-0.709349	0.491965	0.365411	0.662347	0.00022268
201761_at	201761_at|MTHFD2|Methylenetetrahydrofolate dehydrogenase (NADP+ dependent) 2, methenyltetrahydrofolate cyclohydrolase	0.311321	1.36523	1.12291	1.65984	0.0225451
201764_at	201764_at|TMEM106C|Transmembrane protein 106C	0.378339	1.45986	1.19716	1.7802	0.00455649
201765_s_at	201765_s_at|HEXA|Hexosaminidase A (alpha polypeptide)	-0.432274	0.649032	0.484102	0.870152	0.037949
201769_at	201769_at|CLINT1|Clathrin interactor 1	0.405886	1.50063	1.14515	1.96647	0.0335926
201772_at	201772_at|AZIN1|Antizyme inhibitor 1	0.25847	1.29495	1.08525	1.54516	0.0395897
201773_at	201773_at|ADNP|Activity-dependent neuroprotector homeobox	0.392988	1.4814	1.11721	1.96432	0.0534162
201775_s_at	201775_s_at|KIAA0494|KIAA0494	-0.451485	0.636682	0.480177	0.844197	0.0217715
201778_s_at	201778_s_at|KIAA0494|KIAA0494	-0.479631	0.619012	0.441932	0.867047	0.0467539
201787_at	201787_at|FBLN1|Fibulin 1	-0.226776	0.797099	0.726769	0.874236	0.000134145
201791_s_at	201791_s_at|DHCR7|7-dehydrocholesterol reductase	0.256584	1.29251	1.14005	1.46536	0.00206583
201795_at	201795_at|LBR|Lamin B receptor	0.208255	1.23153	1.05922	1.43187	0.0556084
201817_at	201817_at|UBE3C|Ubiquitin protein ligase E3C	0.420184	1.52224	1.15259	2.01045	0.0321707
201818_at	201818_at|LPCAT1|Lysophosphatidylcholine acyltransferase 1	0.325869	1.38523	1.16239	1.6508	0.0059808
201820_at	201820_at|KRT5|Keratin 5	-0.0917582	0.912326	0.85372	0.974954	0.0555466
201821_s_at	201821_s_at|TIMM17A|Translocase of inner mitochondrial membrane 17 homolog A (yeast)	0.37306	1.45217	1.22997	1.71451	0.000571385
201833_at	201833_at|HDAC2|Histone deacetylase 2	0.378813	1.46055	1.20498	1.77032	0.0032343
201835_s_at	201835_s_at|PRKAB1|Protein kinase, AMP-activated, beta 1 non-catalytic subunit	-0.384438	0.680833	0.55714	0.831988	0.00429777
201836_s_at	201836_s_at|SUPT7L|Suppressor of Ty 7 (S. cerevisiae)-like	-0.443673	0.641675	0.480475	0.85696	0.0293729
201839_s_at	201839_s_at|EPCAM|Epithelial cell adhesion molecule	0.493864	1.63863	1.35881	1.97609	3.19084e-05
201841_s_at	201841_s_at|HSPB1|Heat shock 27kDa protein 1	0.305328	1.35707	1.20034	1.53427	0.000102775
201842_s_at	201842_s_at|EFEMP1|EGF-containing fibulin-like extracellular matrix protein 1	-0.155474	0.856009	0.772868	0.948095	0.0309008
201848_s_at	201848_s_at||	0.216644	1.2419	1.06112	1.45348	0.056564
201849_at	201849_at|BNIP3|BCL2/adenovirus E1B 19kDa interacting protein 3	0.271663	1.31215	1.11878	1.53892	0.013291
201865_x_at	201865_x_at||Transcribed locus	-0.332033	0.717464	0.580095	0.887362	0.0258657
201866_s_at	201866_s_at|NR3C1|Nuclear receptor subfamily 3, group C, member 1 (glucocorticoid receptor)	-0.379743	0.684037	0.558176	0.838278	0.00565109
201873_s_at	201873_s_at|ABCE1|ATP-binding cassette, sub-family E (OABP), member 1	0.399363	1.49088	1.12184	1.9813	0.0508002
201890_at	201890_at|RRM2|Ribonucleotide reductase M2 polypeptide	0.409991	1.5068	1.33808	1.6968	1.72904e-08
201892_s_at	201892_s_at|IMPDH2|IMP (inosine monophosphate) dehydrogenase 2	-0.316901	0.728403	0.602239	0.880996	0.015979
201893_x_at	201893_x_at|DCN|Decorin	-0.170765	0.84302	0.750575	0.946851	0.0385576
201897_s_at	201897_s_at|CKS1B|CDC28 protein kinase regulatory subunit 1B	0.427726	1.53377	1.29324	1.81903	8.76926e-05
201898_s_at	201898_s_at|UBE2A|Ubiquitin-conjugating enzyme E2A (RAD6 homolog)	0.445332	1.56101	1.14953	2.11977	0.0409505
201899_s_at	201899_s_at|UBE2A|Ubiquitin-conjugating enzyme E2A (RAD6 homolog)	0.606799	1.83455	1.29924	2.59041	0.0103069
201906_s_at	201906_s_at|CTDSPL|CTD (carboxy-terminal domain, RNA polymerase II, polypeptide A) small phosphatase-like	-0.309589	0.733748	0.612758	0.878628	0.0124184
201910_at	201910_at|FARP1|FERM, RhoGEF (ARHGEF) and pleckstrin domain protein 1 (chondrocyte-derived)	-0.342438	0.710037	0.599427	0.841059	0.00236438
201911_s_at	201911_s_at|FARP1|FERM, RhoGEF (ARHGEF) and pleckstrin domain protein 1 (chondrocyte-derived)	-0.230274	0.794316	0.674291	0.935706	0.0505269
201920_at	201920_at|SLC20A1|Solute carrier family 20 (phosphate transporter), member 1	0.319528	1.37648	1.08467	1.74679	0.0650876
201925_s_at	201925_s_at|CD55|CD55 molecule, decay accelerating factor for complement (Cromer blood group)	0.251979	1.28657	1.09245	1.51519	0.0283819
201926_s_at	201926_s_at|CD55|CD55 molecule, decay accelerating factor for complement (Cromer blood group)	0.251425	1.28586	1.08335	1.52622	0.0390004
201929_s_at	201929_s_at|PKP4|Plakophilin 4	-0.439855	0.64413	0.522601	0.793919	0.0014068
201930_at	201930_at|MCM6|Minichromosome maintenance complex component 6	0.496177	1.64243	1.37266	1.96522	1.12276e-05
201931_at	201931_at|ETFA|Electron-transfer-flavoprotein, alpha polypeptide	0.326776	1.38649	1.1557	1.66336	0.008497
201933_at	201933_at|CHMP1A|Chromatin modifying protein 1A	0.44877	1.56638	1.24826	1.96558	0.00308637
201946_s_at	201946_s_at|CCT2|Chaperonin containing TCP1, subunit 2 (beta)	0.274462	1.31582	1.13957	1.51934	0.00452742
201947_s_at	201947_s_at|CCT2|Chaperonin containing TCP1, subunit 2 (beta)	0.704536	2.02291	1.64841	2.48249	1.89278e-08
201957_at	201957_at|PPP1R12B|Protein phosphatase 1, regulatory (inhibitor) subunit 12B	-0.337279	0.71371	0.568827	0.895494	0.0357289
201959_s_at	201959_s_at|MYCBP2|MYC binding protein 2	-0.322066	0.72465	0.586004	0.896098	0.031461
201960_s_at	201960_s_at|MYCBP2|MYC binding protein 2	-0.305555	0.736715	0.602945	0.900163	0.030534
201973_s_at	201973_s_at|C7orf28B|Chromosome 7 open reading frame 28B	0.519274	1.68081	1.25366	2.2535	0.00968499
201988_s_at	201988_s_at|CREBL2|CAMP responsive element binding protein-like 2	-0.307531	0.73526	0.58199	0.928895	0.0716762
201990_s_at	201990_s_at|CREBL2|CAMP responsive element binding protein-like 2	-0.406014	0.666301	0.538073	0.825088	0.00474762
201992_s_at	201992_s_at|KIF5B|Kinesin family member 5B	0.319788	1.37684	1.08749	1.74316	0.0617773
202001_s_at	202001_s_at|NDUFA6|NADH dehydrogenase (ubiquinone) 1 alpha subcomplex, 6, 14kDa	0.489155	1.63094	1.29082	2.06068	0.00153254
202006_at	202006_at|PTPN12|Protein tyrosine phosphatase, non-receptor type 12	0.460312	1.58457	1.19782	2.09619	0.0177805
202018_s_at	202018_s_at|LTF|Lactotransferrin	-0.0834226	0.919962	0.882626	0.958878	0.00247318
202025_x_at	202025_x_at|ACAA1|Acetyl-Coenzyme A acyltransferase 1	-0.602357	0.547519	0.403277	0.743354	0.0032343
202036_s_at	202036_s_at|SFRP1|Secreted frizzled-related protein 1	-0.111839	0.894189	0.838108	0.954021	0.0119905
202037_s_at	202037_s_at|SFRP1|Secreted frizzled-related protein 1	-0.142966	0.866784	0.804103	0.934351	0.0046097
202043_s_at	202043_s_at|SMS|Spermine synthase	0.319247	1.37609	1.11064	1.70499	0.0353621
202045_s_at	202045_s_at|GRLF1|Glucocorticoid receptor DNA binding factor 1	-0.340077	0.711715	0.568674	0.890736	0.0315685
202047_s_at	202047_s_at|CBX6|Chromobox homolog 6	-0.308318	0.734682	0.616136	0.876037	0.0106507
202048_s_at	202048_s_at|CBX6|Chromobox homolog 6	-0.207538	0.812583	0.736496	0.89653	0.00133608
202055_at	202055_at|KPNA1|Karyopherin alpha 1 (importin alpha 5)	0.404346	1.49832	1.11704	2.00974	0.056564
202059_s_at	202059_s_at|KPNA1|Karyopherin alpha 1 (importin alpha 5)	0.327915	1.38807	1.10929	1.73692	0.039713
202065_s_at	202065_s_at|PPFIA1|Protein tyrosine phosphatase, receptor type, f polypeptide (PTPRF), interacting protein (liprin), alpha 1	0.333622	1.39602	1.18317	1.64715	0.00243813
202066_at	202066_at|PPFIA1|Protein tyrosine phosphatase, receptor type, f polypeptide (PTPRF), interacting protein (liprin), alpha 1	0.448583	1.56609	1.35296	1.8128	6.78991e-07
202069_s_at	202069_s_at|IDH3A|Isocitrate dehydrogenase 3 (NAD+) alpha	0.535862	1.70892	1.42182	2.054	3.06864e-06
202073_at	202073_at||Transcribed locus	-0.228439	0.795775	0.671002	0.94375	0.0656145
202077_at	202077_at|NDUFAB1|NADH dehydrogenase (ubiquinone) 1, alpha/beta subcomplex, 1, 8kDa	0.465804	1.59329	1.213	2.09282	0.0130283
202081_at	202081_at|IER2|Immediate early response 2	-0.365531	0.693828	0.571383	0.842512	0.00517431
202087_s_at	202087_s_at|CTSL1|Cathepsin L1	0.327845	1.38797	1.15376	1.66974	0.00953003
202094_at	202094_at|BIRC5|Baculoviral IAP repeat-containing 5	0.264089	1.30224	1.16711	1.45302	0.000187734
202095_s_at	202095_s_at|BIRC5|Baculoviral IAP repeat-containing 5	0.323797	1.38237	1.25025	1.52845	1.42621e-07
202097_at	202097_at|NUP153|Nucleoporin 153kDa	0.39527	1.48478	1.15466	1.90929	0.0247156
202105_at	202105_at|IGBP1|Immunoglobulin (CD79A) binding protein 1	-0.417905	0.658425	0.508722	0.852182	0.0199773
202107_s_at	202107_s_at|MCM2|Minichromosome maintenance complex component 2	0.349186	1.41791	1.22591	1.63999	0.00020136
202110_at	202110_at|COX7B|Cytochrome c oxidase subunit VIIb	0.356193	1.42788	1.1061	1.84328	0.0529224
202112_at	202112_at|VWF|Von Willebrand factor	-0.24851	0.779962	0.658785	0.92343	0.0383526
202135_s_at	202135_s_at|ACTR1B|ARP1 actin-related protein 1 homolog B, centractin beta (yeast)	-0.54946	0.577261	0.405075	0.822639	0.0270193
202138_x_at	202138_x_at|JTV1|JTV1 gene	0.394095	1.48304	1.10259	1.99477	0.0680432
202148_s_at	202148_s_at|PYCR1|Pyrroline-5-carboxylate reductase 1	0.432005	1.54034	1.24321	1.9085	0.00245325
202153_s_at	202153_s_at|NUP62|Nucleoporin 62kDa	0.336603	1.40018	1.12284	1.74603	0.030534
202154_x_at	202154_x_at|TUBB3|Tubulin, beta 3	0.472885	1.60462	1.31748	1.95433	0.000202365
202156_s_at	202156_s_at|CUGBP2|CUG triplet repeat, RNA binding protein 2	-0.216541	0.8053	0.706288	0.918192	0.0174036
202157_s_at	202157_s_at|CUGBP2|CUG triplet repeat, RNA binding protein 2	-0.27296	0.761124	0.650956	0.889935	0.0109146
202166_s_at	202166_s_at|PPP1R2|Protein phosphatase 1, regulatory (inhibitor) subunit 2	0.493686	1.63834	1.30268	2.0605	0.00101749
202167_s_at	202167_s_at|MMS19|MMS19 nucleotide excision repair homolog (S. cerevisiae)	-0.441952	0.64278	0.474773	0.87024	0.0403922
202174_s_at	202174_s_at|PCM1|Pericentriolar material 1	-0.251679	0.777494	0.667089	0.906171	0.0179039
202177_at	202177_at|GAS6|Growth arrest-specific 6	-0.272567	0.761422	0.660157	0.878221	0.0044931
202181_at	202181_at|KIAA0247|KIAA0247	-0.373006	0.688661	0.533164	0.88951	0.0405217
202188_at	202188_at|NUP93|Nucleoporin 93kDa	0.18119	1.19864	1.06872	1.34436	0.0240372
202190_at	202190_at|CSTF1|Cleavage stimulation factor, 3' pre-RNA, subunit 1, 50kDa	0.356141	1.42781	1.16059	1.75655	0.0123711
202191_s_at	202191_s_at||	-0.272608	0.761391	0.662732	0.874738	0.00334729
202192_s_at	202192_s_at||	-0.370924	0.690097	0.567561	0.839087	0.00478367
202200_s_at	202200_s_at|SRPK1|SFRS protein kinase 1	0.409147	1.50553	1.20302	1.88411	0.00722987
202215_s_at	202215_s_at|NFYC|Nuclear transcription factor Y, gamma	-0.552733	0.575375	0.428981	0.771727	0.00517431
202216_x_at	202216_x_at|NFYC|Nuclear transcription factor Y, gamma	-0.596602	0.55068	0.418817	0.724058	0.00086573
202223_at	202223_at||	-0.338481	0.712852	0.577384	0.880105	0.0212998
202239_at	202239_at|PARP4|Poly (ADP-ribose) polymerase family, member 4	-0.368162	0.692005	0.535119	0.894886	0.0451488
202240_at	202240_at|PLK1|Polo-like kinase 1 (Drosophila)	0.318884	1.37559	1.19793	1.5796	0.000386103
202242_at	202242_at|TSPAN7|Tetraspanin 7	-0.331632	0.717751	0.633219	0.813569	2.97835e-05
202244_at	202244_at|PSMB4|Proteasome (prosome, macropain) subunit, beta type, 4	0.44288	1.55719	1.20634	2.01006	0.0115457
202266_at	202266_at|TTRAP|TRAF and TNF receptor associated protein	0.41596	1.51583	1.1404	2.01485	0.039853
202268_s_at	202268_s_at|NAE1|NEDD8 activating enzyme E1 subunit 1	0.346776	1.4145	1.13445	1.76368	0.0247955
202272_s_at	202272_s_at|FBXO28|F-box protein 28	0.488535	1.62993	1.30406	2.03722	0.000803108
202276_at	202276_at|SHFM1|Split hand/foot malformation (ectrodactyly) type 1	0.393976	1.48286	1.19734	1.83647	0.00654564
202291_s_at	202291_s_at|MGP|Matrix Gla protein	-0.148787	0.861753	0.786046	0.944751	0.0201592
202304_at	202304_at|FNDC3A|Fibronectin type III domain containing 3A	-0.380996	0.683181	0.559023	0.834914	0.00474762
202309_at	202309_at|MTHFD1|Methylenetetrahydrofolate dehydrogenase (NADP+ dependent) 1, methenyltetrahydrofolate cyclohydrolase, formyltetrahydrofolate synthetase	0.430467	1.53798	1.16511	2.03017	0.0271784
202313_at	202313_at|PPP2R2A|Protein phosphatase 2 (formerly 2A), regulatory subunit B, alpha isoform	-0.430057	0.650472	0.504858	0.838084	0.0137382
202314_at	202314_at|CYP51A1|Cytochrome P450, family 51, subfamily A, polypeptide 1	0.366566	1.44277	1.17948	1.76484	0.00742267
202319_at	202319_at|SENP6|SUMO1/sentrin specific peptidase 6	-0.371596	0.689633	0.563153	0.84452	0.00682745
202323_s_at	202323_s_at|ACBD3|Acyl-Coenzyme A binding domain containing 3	0.28656	1.33184	1.12149	1.58163	0.015979
202324_s_at	202324_s_at|ACBD3|Acyl-Coenzyme A binding domain containing 3	0.635261	1.88751	1.43606	2.48089	0.000343189
202338_at	202338_at|TK1|Thymidine kinase 1, soluble	0.403537	1.49711	1.29256	1.73403	1.29013e-05
202343_x_at	202343_x_at|COX5B|Cytochrome c oxidase subunit Vb	0.381772	1.46488	1.11082	1.93178	0.0559358
202347_s_at	202347_s_at|UBE2K|Ubiquitin-conjugating enzyme E2K (UBC1 homolog, yeast)	0.425052	1.52967	1.16844	2.00259	0.0241196
202350_s_at	202350_s_at|MATN2|Matrilin 2	-0.14053	0.868897	0.790686	0.954846	0.0353621
202352_s_at	202352_s_at|PSMD12|Proteasome (prosome, macropain) 26S subunit, non-ATPase, 12	0.477534	1.61209	1.32929	1.95506	0.000112726
202353_s_at	202353_s_at|PSMD12|Proteasome (prosome, macropain) 26S subunit, non-ATPase, 12	0.263916	1.30202	1.07595	1.57558	0.0552359
202357_s_at	202357_s_at|CFB|Complement factor B	-0.110182	0.895671	0.82469	0.972762	0.066759
202363_at	202363_at|SPOCK1|Sparc/osteonectin, cwcv and kazal-like domains proteoglycan (testican) 1	0.216011	1.24112	1.07462	1.43341	0.0337767
202364_at	202364_at|MXI1|MAX interactor 1	-0.359239	0.698207	0.573103	0.850622	0.00742267
202365_at	202365_at|UNC119B|Unc-119 homolog B (C. elegans)	-0.390641	0.676623	0.54493	0.840142	0.00804675
202368_s_at	202368_s_at|TRAM2|Translocation associated membrane protein 2	-0.335232	0.715172	0.56648	0.902894	0.0440607
202370_s_at	202370_s_at|CBFB|Core-binding factor, beta subunit	0.380064	1.46238	1.15765	1.84731	0.0193576
202375_at	202375_at|SEC24D|SEC24 family, member D (S. cerevisiae)	0.365292	1.44093	1.15574	1.79651	0.0168522
202380_s_at	202380_s_at|NKTR|Natural killer-tumor recognition sequence	-0.352158	0.703169	0.562716	0.878679	0.0238717
202381_at	202381_at|ADAM9|ADAM metallopeptidase domain 9 (meltrin gamma)	0.228635	1.25688	1.08544	1.4554	0.0262182
202386_s_at	202386_s_at||	-0.557403	0.572694	0.454533	0.721573	0.00018584
202387_at	202387_at|BAG1|BCL2-associated athanogene	-0.304942	0.737166	0.620761	0.875399	0.00950051
202396_at	202396_at|TCERG1|Transcription elongation regulator 1	0.36267	1.43716	1.09898	1.87941	0.0627114
202402_s_at	202402_s_at|CARS|Cysteinyl-tRNA synthetase	0.440266	1.55312	1.12865	2.13723	0.0560781
202405_at	202405_at|TIAL1|TIA1 cytotoxic granule-associated RNA binding protein-like 1	-0.468599	0.625878	0.469716	0.833959	0.0188527
202406_s_at	202406_s_at|TIAL1|TIA1 cytotoxic granule-associated RNA binding protein-like 1	0.559911	1.75052	1.24463	2.46203	0.0179986
202409_at	202409_at||	-0.147342	0.862999	0.783023	0.951144	0.0315993
202418_at	202418_at|YIF1A|Yip1 interacting factor homolog A (S. cerevisiae)	0.361677	1.43574	1.10897	1.85879	0.0516768
202420_s_at	202420_s_at|DHX9|DEAH (Asp-Glu-Ala-His) box polypeptide 9	0.704921	2.02369	1.43572	2.85244	0.00193487
202427_s_at	202427_s_at|BRP44|Brain protein 44	0.279538	1.32252	1.10664	1.58051	0.0251259
202443_x_at	202443_x_at|NOTCH2|Notch homolog 2 (Drosophila)	-0.443395	0.641854	0.48584	0.847966	0.0226199
202449_s_at	202449_s_at|RXRA|Retinoid X receptor, alpha	-0.325422	0.722223	0.578429	0.901763	0.0392341
202464_s_at	202464_s_at|PFKFB3|6-phosphofructo-2-kinase/fructose-2,6-biphosphatase 3	0.269067	1.30874	1.14194	1.49991	0.0031647
202466_at	202466_at|POLS|Polymerase (DNA directed) sigma	0.55175	1.73629	1.29468	2.32852	0.00525708
202467_s_at	202467_s_at|COPS2|COP9 constitutive photomorphogenic homolog subunit 2 (Arabidopsis)	0.397453	1.48803	1.10385	2.00592	0.0676816
202469_s_at	202469_s_at|CPSF6|Cleavage and polyadenylation specific factor 6, 68kDa	0.781334	2.18438	1.45853	3.27146	0.00392503
202470_s_at	202470_s_at|CPSF6|Cleavage and polyadenylation specific factor 6, 68kDa	0.231566	1.26057	1.05908	1.5004	0.0679916
202483_s_at	202483_s_at|RANBP1|RAN binding protein 1	0.375056	1.45507	1.21955	1.73609	0.00123974
202487_s_at	202487_s_at|H2AFV|H2A histone family, member V	0.464995	1.59201	1.25879	2.01343	0.00301546
202503_s_at	202503_s_at|KIAA0101|KIAA0101	0.522711	1.68659	1.45651	1.95302	6.92332e-09
202505_at	202505_at|SNRPB2|Small nuclear ribonucleoprotein polypeptide B''	0.495786	1.64179	1.27896	2.10755	0.00293479
202509_s_at	202509_s_at|TNFAIP2|Tumor necrosis factor, alpha-induced protein 2	-0.153318	0.857857	0.765083	0.961881	0.065561
202511_s_at	202511_s_at|ATG5|ATG5 autophagy related 5 homolog (S. cerevisiae)	0.327215	1.3871	1.13353	1.6974	0.0199156
202531_at	202531_at|IRF1|Interferon regulatory factor 1	-0.392053	0.675668	0.543848	0.839439	0.00799005
202532_s_at	202532_s_at|DHFR|Dihydrofolate reductase	0.493512	1.63806	1.32328	2.02772	0.000374333
202533_s_at	202533_s_at|DHFR|Dihydrofolate reductase	0.165615	1.18012	1.06886	1.30296	0.0155152
202534_x_at	202534_x_at|DHFR|Dihydrofolate reductase	0.637176	1.89113	1.49365	2.3944	1.96674e-05
202535_at	202535_at|FADD|Fas (TNFRSF6)-associated via death domain	0.42677	1.5323	1.35238	1.73616	2.37154e-08
202536_at	202536_at|CHMP2B|Chromatin modifying protein 2B	0.314332	1.36934	1.09959	1.70527	0.0449512
202540_s_at	202540_s_at|HMGCR|3-hydroxy-3-methylglutaryl-Coenzyme A reductase	0.355963	1.42755	1.12365	1.81365	0.0356769
202542_s_at	202542_s_at|SCYE1|Small inducible cytokine subfamily E, member 1 (endothelial monocyte-activating)	0.498189	1.64574	1.19409	2.26821	0.0269566
202543_s_at	202543_s_at|GMFB|Glia maturation factor, beta	0.46476	1.59163	1.29976	1.94905	0.00041813
202544_at	202544_at|GMFB|Glia maturation factor, beta	0.456143	1.57798	1.16879	2.13041	0.0311365
202550_s_at	202550_s_at|VAPB|VAMP (vesicle-associated membrane protein)-associated protein B and C	0.42629	1.53156	1.20529	1.94615	0.0092609
202551_s_at	202551_s_at||	-0.354675	0.701401	0.609756	0.806821	7.2266e-05
202552_s_at	202552_s_at|CRIM1|Cysteine rich transmembrane BMP regulator 1 (chordin-like)	-0.32692	0.721142	0.623882	0.833563	0.000534213
202561_at	202561_at|TNKS|Tankyrase, TRF1-interacting ankyrin-related ADP-ribose polymerase	-0.359112	0.698296	0.566064	0.861417	0.0128717
202566_s_at	202566_s_at|SVIL|Supervillin	-0.221638	0.801205	0.685834	0.935985	0.0463324
202570_s_at	202570_s_at|DLGAP4|Discs, large (Drosophila) homolog-associated protein 4	0.378938	1.46073	1.20942	1.76427	0.00257435
202577_s_at	202577_s_at|DDX19A|DEAD (Asp-Glu-Ala-As) box polypeptide 19A	0.636608	1.89006	1.40769	2.53771	0.000973163
202580_x_at	202580_x_at|FOXM1|Forkhead box M1	0.304999	1.35662	1.22719	1.49971	8.69844e-07
202582_s_at	202582_s_at|RANBP9|RAN binding protein 9	0.64347	1.90307	1.46033	2.48005	0.000158701
202583_s_at	202583_s_at|RANBP9|RAN binding protein 9	0.340649	1.40586	1.12989	1.74924	0.0262182
202584_at	202584_at|NFX1|Nuclear transcription factor, X-box binding 1	-0.548726	0.577686	0.425724	0.78389	0.00837261
202589_at	202589_at|TYMS|Thymidylate synthetase	0.342396	1.40832	1.24	1.59949	2.16272e-05
202602_s_at	202602_s_at|HTATSF1|HIV-1 Tat specific factor 1	0.499454	1.64782	1.26185	2.15186	0.00553299
202607_at	202607_at|NDST1|N-deacetylase/N-sulfotransferase (heparan glucosaminyl) 1	-0.377066	0.685871	0.57182	0.822669	0.00171812
202608_s_at	202608_s_at|NDST1|N-deacetylase/N-sulfotransferase (heparan glucosaminyl) 1	-0.229361	0.795041	0.709408	0.891011	0.00248111
202610_s_at	202610_s_at|MED14|Mediator complex subunit 14	0.335015	1.39796	1.0996	1.77727	0.0527489
202613_at	202613_at|CTPS|CTP synthase	0.243516	1.27573	1.06356	1.53021	0.0657746
202619_s_at	202619_s_at|PLOD2|Procollagen-lysine, 2-oxoglutarate 5-dioxygenase 2	0.188708	1.20769	1.05995	1.37602	0.0425876
202620_s_at	202620_s_at|PLOD2|Procollagen-lysine, 2-oxoglutarate 5-dioxygenase 2	0.308171	1.36093	1.18427	1.56394	0.000683667
202624_s_at	202624_s_at|CABIN1|Calcineurin binding protein 1	-0.316303	0.728839	0.601405	0.883275	0.0177805
202629_at	202629_at|APPBP2|Amyloid beta precursor protein (cytoplasmic tail) binding protein 2	0.25665	1.29259	1.08113	1.54541	0.0442447
202631_s_at	202631_s_at|APPBP2|Amyloid beta precursor protein (cytoplasmic tail) binding protein 2	0.247482	1.2808	1.07657	1.52376	0.0464731
202633_at	202633_at|TOPBP1|Topoisomerase (DNA) II binding protein 1	0.701209	2.01619	1.54125	2.63747	3.84742e-05
202635_s_at	202635_s_at|POLR2K|Polymerase (RNA) II (DNA directed) polypeptide K, 7.0kDa	0.240993	1.27251	1.07239	1.50998	0.0498976
202637_s_at	202637_s_at|ICAM1|Intercellular adhesion molecule 1	-0.236617	0.789294	0.663889	0.938387	0.0588061
202638_s_at	202638_s_at|ICAM1|Intercellular adhesion molecule 1	-0.20616	0.813703	0.707054	0.936438	0.0390004
202640_s_at	202640_s_at|RANBP3|RAN binding protein 3	-0.4584	0.632295	0.502794	0.79515	0.00268187
202643_s_at	202643_s_at|TNFAIP3|Tumor necrosis factor, alpha-induced protein 3	-0.255205	0.774758	0.641734	0.935355	0.0619251
202646_s_at	202646_s_at|CSDE1|Cold shock domain containing E1, RNA-binding	-0.404552	0.667275	0.505334	0.881114	0.0409505
202651_at	202651_at|LPGAT1|Lysophosphatidylglycerol acyltransferase 1	0.30162	1.35205	1.09874	1.66375	0.0411709
202666_s_at	202666_s_at|ACTL6A|Actin-like 6A	0.570723	1.76955	1.41975	2.20553	4.4536e-05
202670_at	202670_at|MAP2K1|Mitogen-activated protein kinase kinase 1	0.449583	1.56766	1.16281	2.11345	0.0329513
202671_s_at	202671_s_at|PDXK|Pyridoxal (pyridoxine, vitamin B6) kinase	0.357103	1.42918	1.19924	1.70321	0.00216458
202672_s_at	202672_s_at|ATF3|Activating transcription factor 3	-0.174978	0.839476	0.741212	0.950766	0.0505269
202673_at	202673_at|DPM1|Dolichyl-phosphate mannosyltransferase polypeptide 1, catalytic subunit	0.46281	1.58853	1.25967	2.00324	0.00277897
202681_at	202681_at||Transcribed locus	-0.569889	0.565588	0.408936	0.782249	0.0103821
202684_s_at	202684_s_at|RNMT|RNA (guanine-7-) methyltransferase	0.247411	1.28071	1.08751	1.50823	0.0318869
202686_s_at	202686_s_at|AXL|AXL receptor tyrosine kinase	-0.266905	0.765745	0.642447	0.912707	0.0310441
202690_s_at	202690_s_at|SNRPD1|Small nuclear ribonucleoprotein D1 polypeptide 16kDa	0.443137	1.55759	1.25008	1.94074	0.00245511
202691_at	202691_at|SNRPD1|Small nuclear ribonucleoprotein D1 polypeptide 16kDa	0.382223	1.46554	1.17616	1.82612	0.0114018
202692_s_at	202692_s_at|UBTF|Upstream binding transcription factor, RNA polymerase I	-0.434391	0.647659	0.487811	0.859885	0.0295505
202695_s_at	202695_s_at|STK17A|Serine/threonine kinase 17a	-0.415121	0.66026	0.520251	0.837949	0.0111514
202697_at	202697_at|NUDT21|Nudix (nucleoside diphosphate linked moiety X)-type motif 21	0.390737	1.47807	1.20716	1.80978	0.00402747
202705_at	202705_at|CCNB2|Cyclin B2	0.475715	1.60916	1.41626	1.82834	1.58103e-09
202709_at	202709_at|FMOD|Fibromodulin	-0.22504	0.798485	0.697788	0.913712	0.0157584
202722_s_at	202722_s_at|GFPT1|Glutamine-fructose-6-phosphate transaminase 1	0.299446	1.34911	1.10745	1.64351	0.031461
202724_s_at	202724_s_at|FOXO1|Forkhead box O1	-0.305363	0.736856	0.606914	0.89462	0.0245152
202726_at	202726_at|LIG1|Ligase I, DNA, ATP-dependent	0.307933	1.36061	1.09083	1.69712	0.0532037
202730_s_at	202730_s_at|PDCD4|Programmed cell death 4 (neoplastic transformation inhibitor)	-0.335672	0.714858	0.62305	0.820194	0.000146161
202731_at	202731_at|PDCD4|Programmed cell death 4 (neoplastic transformation inhibitor)	-0.322386	0.724419	0.633342	0.828593	0.00020151
202733_at	202733_at|P4HA2|Prolyl 4-hydroxylase, alpha polypeptide II	0.479109	1.61464	1.288	2.0241	0.00127581
202734_at	202734_at|TRIP10|Thyroid hormone receptor interactor 10	-0.399665	0.670544	0.517809	0.868331	0.0276227
202735_at	202735_at|EBP|Emopamil binding protein (sterol isomerase)	0.44889	1.56657	1.28287	1.91301	0.000568773
202746_at	202746_at||	-0.347005	0.706802	0.626966	0.796804	3.64147e-06
202747_s_at	202747_s_at|ITM2A|Integral membrane protein 2A	-0.250486	0.778422	0.711305	0.851873	1.01378e-05
202748_at	202748_at|GBP2|Guanylate binding protein 2, interferon-inducible	-0.246384	0.781622	0.659678	0.926107	0.0413656
202754_at	202754_at|R3HDM1|R3H domain containing 1	0.499628	1.64811	1.20206	2.25966	0.0236083
202757_at	202757_at|COBRA1|Cofactor of BRCA1	0.453162	1.57328	1.14549	2.16084	0.0458222
202761_s_at	202761_s_at|SYNE2|Spectrin repeat containing, nuclear envelope 2	-0.343864	0.709026	0.568928	0.883622	0.0258657
202763_at	202763_at|CASP3|Caspase 3, apoptosis-related cysteine peptidase	0.437081	1.54818	1.14058	2.10145	0.0454357
202764_at	202764_at|STIM1|Stromal interaction molecule 1	-0.362766	0.695749	0.547601	0.883978	0.0315993
202768_at	202768_at|FOSB|FBJ murine osteosarcoma viral oncogene homolog B	-0.120377	0.886586	0.834927	0.941441	0.00260766
202771_at	202771_at||	0.207963	1.23117	1.05223	1.44053	0.0693581
202779_s_at	202779_s_at|UBE2S|Ubiquitin-conjugating enzyme E2S	0.350118	1.41923	1.26909	1.58715	3.74993e-07
202782_s_at	202782_s_at|INPP5K|Inositol polyphosphate-5-phosphatase K	-0.360237	0.697511	0.533061	0.912694	0.0655298
202787_s_at	202787_s_at|MAPKAPK3|Mitogen-activated protein kinase-activated protein kinase 3	-0.390959	0.676408	0.525404	0.870811	0.0274801
202788_at	202788_at|MAPKAPK3|Mitogen-activated protein kinase-activated protein kinase 3	-0.706148	0.493542	0.372825	0.653345	8.22282e-05
202794_at	202794_at|INPP1|Inositol polyphosphate-1-phosphatase	-0.671624	0.510878	0.405911	0.64299	2.8591e-06
202796_at	202796_at|SYNPO|Synaptopodin	-0.295469	0.744182	0.643299	0.860886	0.00226863
2028_s_at	2028_s_at|E2F1|E2F transcription factor 1	0.395957	1.4858	1.21791	1.81262	0.00283656
202808_at	202808_at|C10orf26|Chromosome 10 open reading frame 26	-0.363528	0.69522	0.530808	0.910555	0.0637328
202811_at	202811_at|STAMBP|STAM binding protein	0.749806	2.11659	1.46761	3.05256	0.00201793
202815_s_at	202815_s_at|HEXIM1|Hexamethylene bis-acetamide inducible 1	-0.294487	0.744914	0.620095	0.894857	0.0212998
202816_s_at	202816_s_at|SS18|Synovial sarcoma translocation, chromosome 18	0.312949	1.36745	1.10587	1.69091	0.0380305
202823_at	202823_at|TCEB1|Transcription elongation factor B (SIII), polypeptide 1 (15kDa, elongin C)	0.38716	1.47279	1.23155	1.76129	0.000954343
202824_s_at	202824_s_at|TCEB1|Transcription elongation factor B (SIII), polypeptide 1 (15kDa, elongin C)	0.51578	1.67494	1.36597	2.05381	7.4296e-05
202825_at	202825_at|SLC25A4|Solute carrier family 25 (mitochondrial carrier; adenine nucleotide translocator), member 4	0.274659	1.31608	1.08695	1.59352	0.0444089
202833_s_at	202833_s_at|SERPINA1|Serpin peptidase inhibitor, clade A (alpha-1 antiproteinase, antitrypsin), member 1	-0.138845	0.870363	0.804229	0.941937	0.0103917
202836_s_at	202836_s_at|TXNL4A|Thioredoxin-like 4A	0.385611	1.47051	1.16308	1.85921	0.017865
202837_at	202837_at|TRAFD1|TRAF-type zinc finger domain containing 1	-0.197137	0.821078	0.728253	0.925734	0.0179039
202847_at	202847_at|PCK2|Phosphoenolpyruvate carboxykinase 2 (mitochondrial)	0.388021	1.47406	1.15083	1.88808	0.0252046
202854_at	202854_at|HPRT1|Hypoxanthine phosphoribosyltransferase 1	0.517795	1.67832	1.34029	2.10161	0.000397599
202855_s_at	202855_s_at|SLC16A3|Solute carrier family 16, member 3 (monocarboxylic acid transporter 4)	0.162997	1.17703	1.06229	1.30417	0.0229413
202856_s_at	202856_s_at|SLC16A3|Solute carrier family 16, member 3 (monocarboxylic acid transporter 4)	0.384813	1.46934	1.28007	1.68659	9.06769e-06
202858_at	202858_at|U2AF1|U2 small nuclear RNA auxiliary factor 1	0.366252	1.44232	1.15597	1.7996	0.0169634
202861_at	202861_at|PER1|Period homolog 1 (Drosophila)	-0.132794	0.875645	0.802348	0.955638	0.0311988
202867_s_at	202867_s_at|DNAJB12|DnaJ (Hsp40) homolog, subfamily B, member 12	-0.641955	0.526262	0.398146	0.695604	0.000400824
202870_s_at	202870_s_at|CDC20|Cell division cycle 20 homolog (S. cerevisiae)	0.294086	1.3419	1.20861	1.48988	7.47123e-06
202872_at	202872_at|ATP6V1C1|ATPase, H+ transporting, lysosomal 42kDa, V1 subunit C1	0.303935	1.35518	1.12915	1.62647	0.0160622
202874_s_at	202874_s_at|ATP6V1C1|ATPase, H+ transporting, lysosomal 42kDa, V1 subunit C1	0.234778	1.26463	1.06904	1.49599	0.0523205
202877_s_at	202877_s_at|CD93|CD93 molecule	-0.207253	0.812814	0.694956	0.950659	0.0696378
202882_x_at	202882_x_at|NOL7|Nucleolar protein 7, 27kDa	0.510482	1.66609	1.29972	2.13574	0.00191553
202886_s_at	202886_s_at|PPP2R1B|Protein phosphatase 2 (formerly 2A), regulatory subunit A, beta isoform	-0.302286	0.739127	0.59435	0.91917	0.054651
202893_at	202893_at|UNC13B|Unc-13 homolog B (C. elegans)	-0.34521	0.708071	0.579406	0.865308	0.0122317
202911_at	202911_at|MSH6|MutS homolog 6 (E. coli)	0.546785	1.72769	1.32779	2.24804	0.00168719
202912_at	202912_at|ADM|Adrenomedullin	0.275009	1.31654	1.17632	1.47348	0.000146161
202916_s_at	202916_s_at|FAM20B|Family with sequence similarity 20, member B	0.323901	1.38251	1.10964	1.72248	0.0380784
202918_s_at	202918_s_at|MOBKL3|MOB1, Mps One Binder kinase activator-like 3 (yeast)	0.39882	1.49007	1.15893	1.91581	0.0231597
202919_at	202919_at|MOBKL3|MOB1, Mps One Binder kinase activator-like 3 (yeast)	0.41901	1.52046	1.13177	2.04263	0.0475602
202920_at	202920_at|ANK2|Ankyrin 2, neuronal	-0.323194	0.723834	0.631948	0.82908	0.000229405
202928_s_at	202928_s_at|PHF1|PHD finger protein 1	-0.21717	0.804793	0.701986	0.922657	0.0229413
202931_x_at	202931_x_at|BIN1|Bridging integrator 1	-0.320181	0.726018	0.619347	0.851061	0.00245511
202934_at	202934_at|HK2|Hexokinase 2	0.271974	1.31255	1.09088	1.57927	0.0385576
202947_s_at	202947_s_at|GYPC|Glycophorin C (Gerbich blood group)	-0.300332	0.740572	0.628825	0.872177	0.00674788
202954_at	202954_at|UBE2C|Ubiquitin-conjugating enzyme E2C	0.445295	1.56095	1.36039	1.79108	1.23031e-07
202957_at	202957_at|HCLS1|Hematopoietic cell-specific Lyn substrate 1	-0.284897	0.752092	0.636081	0.889262	0.0135086
202962_at	202962_at|KIF13B|Kinesin family member 13B	-0.391897	0.675774	0.583382	0.782797	2.56598e-05
202965_s_at	202965_s_at|CAPN6|Calpain 6	-0.0945105	0.909818	0.847295	0.976955	0.0685112
202968_s_at	202968_s_at|DYRK2|Dual-specificity tyrosine-(Y)-phosphorylation regulated kinase 2	0.425744	1.53073	1.23887	1.89134	0.00248111
202969_at	202969_at|DYRK2|Dual-specificity tyrosine-(Y)-phosphorylation regulated kinase 2	0.373846	1.45331	1.19401	1.76892	0.00468672
202971_s_at	202971_s_at|DYRK2|Dual-specificity tyrosine-(Y)-phosphorylation regulated kinase 2	0.221408	1.24783	1.05971	1.46934	0.0619251
202976_s_at	202976_s_at|RHOBTB3|Rho-related BTB domain containing 3	0.169309	1.18449	1.06279	1.32012	0.0259148
202992_at	202992_at|C7|Complement component 7	-0.147156	0.863159	0.808143	0.921921	0.000609171
202994_s_at	202994_s_at||	-0.214102	0.807266	0.732527	0.889631	0.000736016
202995_s_at	202995_s_at|FBLN1|Fibulin 1	-0.301193	0.739935	0.659733	0.829887	3.53902e-05
203008_x_at	203008_x_at|TXNDC9|Thioredoxin domain containing 9	0.535033	1.70751	1.31748	2.21299	0.00183877
203010_at	203010_at|STAT5A|Signal transducer and activator of transcription 5A	-0.651061	0.521492	0.417877	0.6508	2.35928e-06
203022_at	203022_at|RNASEH2A|Ribonuclease H2, subunit A	0.474369	1.607	1.30244	1.98277	0.000531133
203033_x_at	203033_x_at|FH|Fumarate hydratase	0.295021	1.34315	1.08653	1.6604	0.053675
203034_s_at	203034_s_at|RPL27A|Ribosomal protein L27a	-0.7	0.496585	0.351099	0.702357	0.00240761
203039_s_at	203039_s_at|NDUFS1|NADH dehydrogenase (ubiquinone) Fe-S protein 1, 75kDa (NADH-coenzyme Q reductase)	0.426755	1.53228	1.1578	2.02787	0.0307743
203046_s_at	203046_s_at|TIMELESS|Timeless homolog (Drosophila)	0.528221	1.69591	1.37939	2.08507	5.92351e-05
203051_at	203051_at|BAHD1|Bromo adjacent homology domain containing 1	-0.33313	0.716677	0.567148	0.905629	0.0467539
203053_at	203053_at|BCAS2|Breast carcinoma amplified sequence 2	0.453968	1.57455	1.21683	2.03743	0.0101484
203057_s_at	203057_s_at|PRDM2|PR domain containing 2, with ZNF domain	-0.419395	0.657445	0.499078	0.866063	0.0309008
203063_at	203063_at|PPM1F|Protein phosphatase 1F (PP2C domain containing)	-0.202642	0.81657	0.702233	0.949523	0.0645383
203067_at	203067_at|PDHX|Pyruvate dehydrogenase complex, component X	0.404555	1.49864	1.18386	1.8971	0.0125502
203079_s_at	203079_s_at|CUL2|Cullin 2	0.4635	1.58963	1.20221	2.1019	0.0166612
203081_at	203081_at|CTNNBIP1|Catenin, beta interacting protein 1	-0.284943	0.752057	0.612577	0.923295	0.0541857
203087_s_at	203087_s_at|KIF2A|Kinesin heavy chain member 2A	0.419494	1.52119	1.16601	1.98457	0.0241621
203088_at	203088_at|FBLN5|Fibulin 5	-0.272305	0.761622	0.67858	0.854827	0.000268776
203099_s_at	203099_s_at|CDYL|Chromodomain protein, Y-like	0.15751	1.17059	1.06444	1.28733	0.0167624
203104_at	203104_at|CSF1R|Colony stimulating factor 1 receptor	-0.365327	0.69397	0.584338	0.824171	0.00123404
203105_s_at	203105_s_at|DNM1L|Dynamin 1-like	0.460008	1.58409	1.2687	1.97788	0.00173393
203108_at	203108_at|GPRC5A|G protein-coupled receptor, family C, group 5, member A	0.178005	1.19483	1.08766	1.31256	0.00487707
203110_at	203110_at|PTK2B|PTK2B protein tyrosine kinase 2 beta	-0.284152	0.752652	0.643911	0.879758	0.00734741
203137_at	203137_at|WTAP|Wilms tumor 1 associated protein	-0.321415	0.725123	0.583239	0.901522	0.0375569
203143_s_at	203143_s_at|KIAA0040|KIAA0040	-0.314652	0.730043	0.627681	0.849097	0.0016228
203145_at	203145_at|SPAG5|Sperm associated antigen 5	0.45293	1.57291	1.37802	1.79537	2.26196e-08
203162_s_at	203162_s_at|KATNB1|Katanin p80 (WD repeat containing) subunit B 1	0.384988	1.4696	1.14283	1.8898	0.0298232
203166_at	203166_at|CFDP1|Craniofacial development protein 1	0.388477	1.47473	1.15039	1.89052	0.0256212
203170_at	203170_at|RRP8|Ribosomal RNA processing 8, methyltransferase, homolog (yeast)	-0.162485	0.850029	0.768875	0.939749	0.0199773
203184_at	203184_at|FBN2|Fibrillin 2	0.146178	1.1574	1.0582	1.2659	0.0189544
203185_at	203185_at|RASSF2|Ras association (RalGDS/AF-6) domain family member 2	-0.337663	0.713435	0.586492	0.867855	0.0121477
203187_at	203187_at|DOCK1|Dedicator of cytokinesis 1	-0.351218	0.703831	0.564377	0.877742	0.0227812
203190_at	203190_at|NDUFS8|NADH dehydrogenase (ubiquinone) Fe-S protein 8, 23kDa (NADH-coenzyme Q reductase)	0.314271	1.36926	1.10227	1.70093	0.0420028
203191_at	203191_at|ABCB6|ATP-binding cassette, sub-family B (MDR/TAP), member 6	-0.171215	0.842641	0.740608	0.95873	0.0687895
203197_s_at	203197_s_at|C1orf123|Chromosome 1 open reading frame 123	-0.41061	0.663246	0.503323	0.873981	0.0355886
203201_at	203201_at|PMM2|Phosphomannomutase 2	0.301699	1.35215	1.10134	1.66009	0.0385276
203204_s_at	203204_s_at|KDM4A|Lysine (K)-specific demethylase 4A	-0.45285	0.635813	0.492147	0.821418	0.00984324
203206_at	203206_at|FAM53B|Family with sequence similarity 53, member B	-0.425527	0.653425	0.501788	0.850887	0.0208027
203207_s_at	203207_s_at||	0.217502	1.24297	1.0683	1.4462	0.0443723
203208_s_at	203208_s_at|MTFR1|Mitochondrial fission regulator 1	0.25662	1.29255	1.09448	1.52648	0.0281162
203209_at	203209_at|RFC5|Replication factor C (activator 1) 5, 36.5kDa	0.385512	1.47037	1.14483	1.88847	0.0283819
203213_at	203213_at|CDC2|Cell division cycle 2, G1 to S and G2 to M	0.39826	1.48923	1.32705	1.67124	1.72904e-08
203214_x_at	203214_x_at|CDC2|Cell division cycle 2, G1 to S and G2 to M	0.373805	1.45325	1.28384	1.64503	1.08477e-06
203218_at	203218_at|MAPK9|Mitogen-activated protein kinase 9	0.415176	1.51464	1.23936	1.85105	0.00175391
203225_s_at	203225_s_at|RFK|Riboflavin kinase	0.366484	1.44265	1.15581	1.80069	0.017063
203240_at	203240_at|FCGBP|Fc fragment of IgG binding protein	-0.145406	0.864671	0.802365	0.931816	0.00374728
203249_at	203249_at|EZH1|Enhancer of zeste homolog 1 (Drosophila)	-0.187846	0.828742	0.739779	0.928404	0.017063
203254_s_at	203254_s_at|TLN1|Talin 1	-0.321957	0.72473	0.598134	0.878119	0.0150843
203270_at	203270_at|DTYMK|Deoxythymidylate kinase (thymidylate kinase)	0.54858	1.73079	1.35915	2.20405	0.000498297
203273_s_at	203273_s_at|TUSC2|Tumor suppressor candidate 2	-0.505177	0.603399	0.447428	0.81374	0.0142724
203276_at	203276_at|LMNB1|Lamin B1	0.393634	1.48236	1.27805	1.71932	2.81205e-05
203281_s_at	203281_s_at|UBA7|Ubiquitin-like modifier activating enzyme 7	-0.228199	0.795966	0.709843	0.892539	0.00281422
203292_s_at	203292_s_at|VPS11|Vacuolar protein sorting 11 homolog (S. cerevisiae)	-0.485008	0.615692	0.439184	0.86314	0.0444274
203302_at	203302_at|DCK|Deoxycytidine kinase	0.356728	1.42865	1.16131	1.75752	0.0122243
203308_x_at	203308_x_at|HPS1|Hermansky-Pudlak syndrome 1	-0.580171	0.559803	0.443442	0.706696	0.000101305
203312_x_at	203312_x_at|ARF6|ADP-ribosylation factor 6	0.393071	1.48152	1.14649	1.91446	0.0293729
203316_s_at	203316_s_at|SNRPE|Small nuclear ribonucleoprotein polypeptide E	0.439629	1.55213	1.19617	2.01402	0.0144213
203330_s_at	203330_s_at|STX5|Syntaxin 5	-0.455249	0.63429	0.476467	0.84439	0.0227812
203331_s_at	203331_s_at|INPP5D|Inositol polyphosphate-5-phosphatase, 145kDa	-0.183133	0.832657	0.734211	0.944304	0.0409505
203332_s_at	203332_s_at|INPP5D|Inositol polyphosphate-5-phosphatase, 145kDa	-0.465027	0.628118	0.509198	0.774812	0.000685543
203338_at	203338_at|PPP2R5E|Protein phosphatase 2, regulatory subunit B', epsilon isoform	0.447186	1.56391	1.13022	2.164	0.056564
203339_at	203339_at|SLC25A12|Solute carrier family 25 (mitochondrial carrier, Aralar), member 12	-0.481437	0.617895	0.504372	0.756969	0.000245388
203340_s_at	203340_s_at|SLC25A12|Solute carrier family 25 (mitochondrial carrier, Aralar), member 12	-0.383951	0.681165	0.546414	0.849145	0.0111514
203342_at	203342_at|TIMM17B|Translocase of inner mitochondrial membrane 17 homolog B (yeast)	0.308961	1.36201	1.12076	1.65519	0.023453
203350_at	203350_at|AP1G1|Adaptor-related protein complex 1, gamma 1 subunit	0.327083	1.38692	1.13324	1.69738	0.0200744
203351_s_at	203351_s_at|ORC4L|Origin recognition complex, subunit 4-like (yeast)	0.372368	1.45117	1.12512	1.87169	0.0395897
203358_s_at	203358_s_at|EZH2|Enhancer of zeste homolog 2 (Drosophila)	0.389944	1.4769	1.29032	1.69046	3.8905e-06
203362_s_at	203362_s_at|MAD2L1|MAD2 mitotic arrest deficient-like 1 (yeast)	0.466403	1.59425	1.39801	1.81803	6.92332e-09
203365_s_at	203365_s_at|MMP15|Matrix metallopeptidase 15 (membrane-inserted)	0.1442	1.15512	1.05262	1.26758	0.026988
203368_at	203368_at|CRELD1|Cysteine-rich with EGF-like domains 1	-0.440375	0.643795	0.510019	0.81266	0.00497201
203371_s_at	203371_s_at|NDUFB3|NADH dehydrogenase (ubiquinone) 1 beta subcomplex, 3, 12kDa	0.430173	1.53752	1.14637	2.06214	0.0392625
203372_s_at	203372_s_at|SOCS2|Suppressor of cytokine signaling 2	-0.129955	0.878135	0.795682	0.969133	0.0710804
203373_at	203373_at|SOCS2|Suppressor of cytokine signaling 2	-0.151713	0.859235	0.766552	0.963125	0.068072
203375_s_at	203375_s_at|TPP2|Tripeptidyl peptidase II	-0.332632	0.717034	0.562943	0.913302	0.0571078
203378_at	203378_at|PCF11|PCF11, cleavage and polyadenylation factor subunit, homolog (S. cerevisiae)	-0.375456	0.686976	0.522904	0.902529	0.0568666
203380_x_at	203380_x_at|SFRS5|Splicing factor, arginine/serine-rich 5	-0.413237	0.661505	0.525737	0.832336	0.00831601
203385_at	203385_at|DGKA|Diacylglycerol kinase, alpha 80kDa	-0.31803	0.727581	0.571894	0.92565	0.0702164
203387_s_at	203387_s_at|TBC1D4|TBC1 domain family, member 4	-0.311384	0.732432	0.603175	0.889389	0.0214709
203391_at	203391_at|FKBP2|FK506 binding protein 2, 13kDa	-0.280671	0.755277	0.624837	0.912948	0.0367828
203396_at	203396_at|PSMA4|Proteasome (prosome, macropain) subunit, alpha type, 4	0.480153	1.61632	1.23113	2.12203	0.0100316
203403_s_at	203403_s_at|RNF6|Ring finger protein (C3H2C3 type) 6	0.354819	1.42592	1.10778	1.83544	0.0505739
203404_at	203404_at|ARMCX2|Armadillo repeat containing, X-linked 2	-0.211614	0.809277	0.712304	0.919453	0.0167624
203408_s_at	203408_s_at|SATB1|SATB homeobox 1	-0.198162	0.820237	0.712666	0.944046	0.0496674
203415_at	203415_at|PDCD6|Programmed cell death 6	0.382609	1.4661	1.14018	1.88519	0.0309008
203418_at	203418_at|CCNA2|Cyclin A2	0.328122	1.38836	1.22968	1.56752	1.92989e-05
203429_s_at	203429_s_at|C1orf9|Chromosome 1 open reading frame 9	0.338094	1.40227	1.13664	1.72998	0.0208967
203432_at	203432_at||Transcribed locus	0.545853	1.72608	1.44133	2.06708	9.52038e-07
203437_at	203437_at|TMEM11|Transmembrane protein 11	0.414511	1.51363	1.16327	1.96952	0.0244876
203438_at	203438_at|STC2|Stanniocalcin 2	-0.0944946	0.909833	0.856255	0.966762	0.0265123
203439_s_at	203439_s_at|STC2|Stanniocalcin 2	-0.162457	0.850052	0.779249	0.927288	0.00564572
203445_s_at	203445_s_at|CTDSP2|CTD (carboxy-terminal domain, RNA polymerase II, polypeptide A) small phosphatase 2	-0.527432	0.590118	0.422613	0.824015	0.0239546
203465_at	203465_at|MRPL19|Mitochondrial ribosomal protein L19	0.447191	1.56391	1.27896	1.91235	0.000654649
203477_at	203477_at|COL15A1|Collagen, type XV, alpha 1	-0.221782	0.80109	0.689283	0.931033	0.0376873
203484_at	203484_at|SEC61G|Sec61 gamma subunit	0.392467	1.48063	1.16587	1.88037	0.0179986
203485_at	203485_at|RTN1|Reticulon 1	-0.180425	0.834915	0.761009	0.915998	0.00369774
203509_at	203509_at|SORL1|Sortilin-related receptor, L(DLR class) A repeats-containing	-0.357752	0.699247	0.58744	0.832333	0.00193532
203518_at	203518_at|LYST|Lysosomal trafficking regulator	-0.345335	0.707983	0.573761	0.873605	0.0179039
203523_at	203523_at|LSP1|Lymphocyte-specific protein 1	-0.270634	0.762895	0.649639	0.895896	0.0146628
203530_s_at	203530_s_at|STX4|Syntaxin 4	-0.41797	0.658382	0.48835	0.887614	0.0519643
203534_at	203534_at|LSM1|LSM1 homolog, U6 small nuclear RNA associated (S. cerevisiae)	0.357021	1.42907	1.22629	1.66538	0.000323288
203536_s_at	203536_s_at|CIAO1|Cytosolic iron-sulfur protein assembly 1 homolog (S. cerevisiae)	0.555729	1.74321	1.33629	2.27405	0.00153598
203545_at	203545_at|ALG8|Asparagine-linked glycosylation 8, alpha-1,3-glucosyltransferase homolog (S. cerevisiae)	0.218073	1.24368	1.0551	1.46596	0.0689142
203554_x_at	203554_x_at|PTTG1|Pituitary tumor-transforming 1	0.398033	1.48889	1.28944	1.7192	1.11724e-05
203564_at	203564_at|FANCG|Fanconi anemia, complementation group G	0.449132	1.56695	1.25417	1.95774	0.00243211
203565_s_at	203565_s_at|MNAT1|Menage a trois homolog 1, cyclin H assembly factor (Xenopus laevis)	0.372784	1.45177	1.18741	1.77498	0.00608105
203568_s_at	203568_s_at|TRIM38|Tripartite motif-containing 38	-0.30254	0.738939	0.596438	0.915486	0.0490592
203584_at	203584_at|TTC35|Tetratricopeptide repeat domain 35	0.316803	1.37273	1.09742	1.71712	0.0483594
203585_at	203585_at|ZNF185|Zinc finger protein 185 (LIM domain)	-0.294062	0.745231	0.62145	0.893666	0.0200744
203605_at	203605_at|SRP54|Signal recognition particle 54kDa	0.477977	1.61281	1.23049	2.11391	0.0099113
203606_at	203606_at|NDUFS6|NADH dehydrogenase (ubiquinone) Fe-S protein 6, 13kDa (NADH-coenzyme Q reductase)	0.564635	1.75881	1.36375	2.26829	0.000667059
203621_at	203621_at|NDUFB5|NADH dehydrogenase (ubiquinone) 1 beta subcomplex, 5, 16kDa	0.512199	1.66896	1.27807	2.17939	0.00425712
203622_s_at	203622_s_at|PNO1|Partner of NOB1 homolog (S. cerevisiae)	0.504885	1.6568	1.24726	2.2008	0.00932413
203625_x_at	203625_x_at|SKP2|S-phase kinase-associated protein 2 (p45)	0.28054	1.32384	1.12314	1.56041	0.0131598
203633_at	203633_at|CPT1A|Carnitine palmitoyltransferase 1A (liver)	0.413413	1.51197	1.24323	1.8388	0.00132312
203634_s_at	203634_s_at|CPT1A|Carnitine palmitoyltransferase 1A (liver)	0.346939	1.41473	1.23695	1.61806	4.7176e-05
203654_s_at	203654_s_at|COIL|Coilin	0.294779	1.34283	1.08517	1.66167	0.0552775
203661_s_at	203661_s_at|TMOD1|Tropomodulin 1	-0.219707	0.802754	0.683718	0.942514	0.0585747
203663_s_at	203663_s_at|COX5A|Cytochrome c oxidase subunit Va	0.350975	1.42045	1.10499	1.82598	0.0522556
203664_s_at	203664_s_at|POLR2D|Polymerase (RNA) II (DNA directed) polypeptide D	0.55966	1.75008	1.33645	2.29173	0.00169695
203666_at	203666_at|CXCL12|Chemokine (C-X-C motif) ligand 12 (stromal cell-derived factor 1)	-0.386684	0.679306	0.574614	0.803071	0.000378556
203667_at	203667_at|TBCA|Tubulin folding cofactor A	0.697912	2.00955	1.54673	2.61087	2.56598e-05
203668_at	203668_at|MAN2C1|Mannosidase, alpha, class 2C, member 1	-0.487189	0.614351	0.470269	0.802576	0.00727834
203684_s_at	203684_s_at|BCL2|B-cell CLL/lymphoma 2	-0.182987	0.832779	0.758271	0.914609	0.00359161
203685_at	203685_at|BCL2|B-cell CLL/lymphoma 2	-0.245456	0.782348	0.694923	0.880772	0.00173825
203687_at	203687_at|CX3CL1|Chemokine (C-X3-C motif) ligand 1	-0.158184	0.853693	0.779606	0.934819	0.0111253
203689_s_at	203689_s_at|FMR1|Fragile X mental retardation 1	0.399758	1.49146	1.14461	1.94342	0.03223
203696_s_at	203696_s_at|RFC2|Replication factor C (activator 1) 2, 40kDa	0.346854	1.41461	1.13762	1.75904	0.0227071
203697_at	203697_at|FRZB|Frizzled-related protein	-0.260495	0.77067	0.677898	0.876138	0.00223329
203698_s_at	203698_s_at|FRZB|Frizzled-related protein	-0.180599	0.83477	0.758817	0.918327	0.00491415
203705_s_at	203705_s_at|FZD7|Frizzled homolog 7 (Drosophila)	-0.217747	0.804329	0.70244	0.920996	0.0211397
203706_s_at	203706_s_at|FZD7|Frizzled homolog 7 (Drosophila)	-0.203366	0.815979	0.716704	0.929006	0.0252046
203710_at	203710_at|ITPR1|Inositol 1,4,5-triphosphate receptor, type 1	-0.196399	0.821685	0.730534	0.924208	0.0156422
203713_s_at	203713_s_at|LLGL2|Lethal giant larvae homolog 2 (Drosophila)	0.304338	1.35573	1.12938	1.62743	0.015979
203714_s_at	203714_s_at|TBCE|Tubulin folding cofactor E	0.619055	1.85717	1.42664	2.41763	0.000292744
203715_at	203715_at|TBCE|Tubulin folding cofactor E	0.317777	1.37407	1.14112	1.65457	0.0128717
203719_at	203719_at|ERCC1|Excision repair cross-complementing rodent repair deficiency, complementation group 1 (includes overlapping antisense sequence)	-0.382973	0.681831	0.526006	0.883819	0.0376222
203721_s_at	203721_s_at|UTP18|UTP18, small subunit (SSU) processome component, homolog (yeast)	0.396041	1.48593	1.211	1.82327	0.00390019
203734_at	203734_at|FOXJ2|Forkhead box J2	-0.459845	0.631381	0.450812	0.884277	0.0593707
203739_at	203739_at|ZNF217|Zinc finger protein 217	0.302544	1.3533	1.13171	1.61827	0.0140892
203743_s_at	203743_s_at|TDG|Thymine-DNA glycosylase	0.495593	1.64147	1.29662	2.07804	0.00143071
203744_at	203744_at|HMGB3|High-mobility group box 3	0.264419	1.30267	1.1424	1.48544	0.00246728
203755_at	203755_at|BUB1B|Budding uninhibited by benzimidazoles 1 homolog beta (yeast)	0.608531	1.83773	1.53751	2.19657	2.41767e-08
203758_at	203758_at|CTSO|Cathepsin O	-0.519682	0.59471	0.465257	0.760181	0.00129573
203764_at	203764_at|DLGAP5|Discs, large (Drosophila) homolog-associated protein 5	0.462839	1.58858	1.39027	1.81517	1.51422e-08
203773_x_at	203773_x_at|BLVRA|Biliverdin reductase A	0.270711	1.3109	1.11542	1.54063	0.0151726
203777_s_at	203777_s_at|RPS6KB2|Ribosomal protein S6 kinase, 70kDa, polypeptide 2	0.312999	1.36752	1.10246	1.6963	0.0413656
203793_x_at	203793_x_at|PCGF2|Polycomb group ring finger 2	-0.365148	0.694094	0.544217	0.885246	0.0335926
203799_at	203799_at|CD302|CD302 molecule	-0.236392	0.789471	0.675226	0.923045	0.0320373
203801_at	203801_at|MRPS14|Mitochondrial ribosomal protein S14	-0.325956	0.721837	0.601621	0.866075	0.00874125
203805_s_at	203805_s_at|FANCA|Fanconi anemia, complementation group A	0.191762	1.21138	1.07077	1.37046	0.0268792
203812_at	203812_at|SLIT3|Slit homolog 3 (Drosophila)	-0.351793	0.703426	0.596359	0.829714	0.0011895
203818_s_at	203818_s_at|SF3A3|Splicing factor 3a, subunit 3, 60kDa	-0.5452	0.579726	0.417373	0.805231	0.0166612
203836_s_at	203836_s_at|MAP3K5|Mitogen-activated protein kinase kinase kinase 5	-0.325407	0.722233	0.599927	0.869474	0.0105414
203851_at	203851_at|IGFBP6|Insulin-like growth factor binding protein 6	-0.308408	0.734615	0.618718	0.872223	0.00844851
203852_s_at	203852_s_at|SMN1|Survival of motor neuron 1, telomeric	0.300502	1.35054	1.08826	1.67603	0.0536517
203856_at	203856_at|VRK1|Vaccinia related kinase 1	0.426459	1.53182	1.23182	1.90489	0.00349846
203878_s_at	203878_s_at|MMP11|Matrix metallopeptidase 11 (stromelysin 3)	0.164598	1.17892	1.06117	1.30974	0.0256212
203879_at	203879_at|PIK3CD|Phosphoinositide-3-kinase, catalytic, delta polypeptide	-0.250608	0.778328	0.673659	0.899259	0.0115203
203880_at	203880_at|COX17|COX17 cytochrome c oxidase assembly homolog (S. cerevisiae)	0.366123	1.44213	1.21061	1.71793	0.00152907
203881_s_at	203881_s_at|DMD|Dystrophin	-0.192281	0.825075	0.732936	0.928797	0.0196324
203883_s_at	203883_s_at|RAB11FIP2|RAB11 family interacting protein 2 (class I)	-0.401011	0.669642	0.511932	0.875939	0.0348923
203887_s_at	203887_s_at|THBD|Thrombomodulin	-0.197874	0.820473	0.706557	0.952755	0.0694134
203888_at	203888_at|THBD|Thrombomodulin	-0.189169	0.827647	0.741726	0.923521	0.0120214
203893_at	203893_at|TAF9|TAF9 RNA polymerase II, TATA box binding protein (TBP)-associated factor, 32kDa	0.448284	1.56562	1.23901	1.97834	0.0043285
203898_at	203898_at|CRCP|CGRP receptor component	0.350785	1.42018	1.0891	1.85192	0.0700394
203900_at	203900_at||	-0.313389	0.730966	0.578717	0.923268	0.0648819
203928_x_at	203928_x_at|MAPT|Microtubule-associated protein tau	-0.132419	0.875974	0.810879	0.946293	0.0126131
203929_s_at	203929_s_at|MAPT|Microtubule-associated protein tau	-0.168187	0.845195	0.783357	0.911916	0.000692244
203930_s_at	203930_s_at|MAPT|Microtubule-associated protein tau	-0.160507	0.851712	0.775212	0.935761	0.0132112
203931_s_at	203931_s_at|MRPL12|Mitochondrial ribosomal protein L12	0.338789	1.40325	1.17004	1.68293	0.00576741
203940_s_at	203940_s_at|VASH1|Vasohibin 1	-0.300419	0.740508	0.60592	0.904992	0.0340774
203941_at	203941_at|INTS9|Integrator complex subunit 9	-0.619787	0.538059	0.420407	0.688635	8.52774e-05
203956_at	203956_at|MORC2|MORC family CW-type zinc finger 2	0.331184	1.39262	1.12321	1.72663	0.0283819
203958_s_at	203958_s_at|ZBTB40|Zinc finger and BTB domain containing 40	-0.331044	0.718173	0.570331	0.90434	0.0443723
203959_s_at	203959_s_at|ZBTB40|Zinc finger and BTB domain containing 40	-0.282454	0.753931	0.634684	0.895583	0.0180589
203967_at	203967_at|CDC6|Cell division cycle 6 homolog (S. cerevisiae)	0.238991	1.26997	1.15601	1.39516	6.72322e-05
203968_s_at	203968_s_at|CDC6|Cell division cycle 6 homolog (S. cerevisiae)	0.197988	1.21895	1.07078	1.38762	0.0302256
203973_s_at	203973_s_at|CEBPD|CCAAT/enhancer binding protein (C/EBP), delta	-0.205072	0.814589	0.698532	0.949929	0.066789
203974_at	203974_at|HDHD1A|Haloacid dehalogenase-like hydrolase domain containing 1A	0.365169	1.44076	1.09671	1.89274	0.0658812
203981_s_at	203981_s_at|ABCD4|ATP-binding cassette, sub-family D (ALD), member 4	-0.329324	0.71941	0.571383	0.905786	0.0455584
203983_at	203983_at|TSNAX|Translin-associated factor X	0.380793	1.46344	1.14389	1.87227	0.0277078
203984_s_at	203984_s_at|CASP9|Caspase 9, apoptosis-related cysteine peptidase	-0.464891	0.628203	0.467501	0.844147	0.0245152
203994_s_at	203994_s_at|C21orf2|Chromosome 21 open reading frame 2	-0.151655	0.859285	0.772819	0.955425	0.0455421
203996_s_at	203996_s_at|C21orf2|Chromosome 21 open reading frame 2	-0.242671	0.78453	0.655183	0.939413	0.0637437
204005_s_at	204005_s_at|PAWR|PRKC, apoptosis, WT1, regulator	0.313528	1.36824	1.13044	1.65608	0.0179986
204011_at	204011_at|SPRY2|Sprouty homolog 2 (Drosophila)	-0.261904	0.769585	0.680592	0.870215	0.00118575
204014_at	204014_at|DUSP4|Dual specificity phosphatase 4	-0.148668	0.861855	0.805673	0.921955	0.000726541
204015_s_at	204015_s_at|DUSP4|Dual specificity phosphatase 4	-0.143884	0.865988	0.803953	0.93281	0.00390019
204023_at	204023_at|RFC4|Replication factor C (activator 1) 4, 37kDa	0.448138	1.56539	1.29533	1.89177	0.000256155
204026_s_at	204026_s_at|ZWINT|ZW10 interactor	0.451322	1.57039	1.37092	1.79888	5.30257e-08
204029_at	204029_at|CELSR2|Cadherin, EGF LAG seven-pass G-type receptor 2 (flamingo homolog, Drosophila)	-0.215771	0.80592	0.701302	0.926144	0.026988
204033_at	204033_at|TRIP13|Thyroid hormone receptor interactor 13	0.408934	1.50521	1.31746	1.71972	6.64329e-07
204034_at	204034_at|ETHE1|Ethylmalonic encephalopathy 1	-0.391921	0.675757	0.516495	0.884129	0.0404527
204036_at	204036_at|LPAR1|Lysophosphatidic acid receptor 1	-0.188803	0.827949	0.722051	0.949379	0.0559764
204037_at	204037_at|LPAR1|Lysophosphatidic acid receptor 1	-0.288066	0.749712	0.622171	0.903399	0.0277926
204041_at	204041_at|MAOB|Monoamine oxidase B	-0.0920979	0.912016	0.863544	0.963208	0.014504
204044_at	204044_at|QPRT|Quinolinate phosphoribosyltransferase	0.186406	1.20491	1.10649	1.31209	0.000819209
204051_s_at	204051_s_at|SFRP4|Secreted frizzled-related protein 4	-0.16909	0.844433	0.761986	0.9358	0.0177805
204052_s_at	204052_s_at|SFRP4|Secreted frizzled-related protein 4	-0.172973	0.84116	0.761118	0.929619	0.0118706
204058_at	204058_at||	0.183024	1.20084	1.07489	1.34156	0.0172831
204059_s_at	204059_s_at|ME1|Malic enzyme 1, NADP(+)-dependent, cytosolic	0.170389	1.18577	1.06008	1.32635	0.0309965
204066_s_at	204066_s_at|AGAP1|ArfGAP with GTPase domain, ankyrin repeat and PH domain 1	-0.383617	0.681392	0.556615	0.834141	0.00479729
204068_at	204068_at|STK3|Serine/threonine kinase 3 (STE20 homolog, yeast)	0.328763	1.38925	1.17431	1.64353	0.00349846
204069_at	204069_at|MEIS1|Meis homeobox 1	-0.411236	0.66283	0.549094	0.800125	0.000840131
204070_at	204070_at|RARRES3|Retinoic acid receptor responder (tazarotene induced) 3	-0.158983	0.853011	0.773925	0.940178	0.0186826
204072_s_at	204072_s_at|FRY|Furry homolog (Drosophila)	-0.225168	0.798382	0.698222	0.912911	0.0149456
204078_at	204078_at|SC65|Synaptonemal complex protein SC65	0.215341	1.24028	1.07191	1.43511	0.0376222
204084_s_at	204084_s_at|CLN5|Ceroid-lipofuscinosis, neuronal 5	-0.359847	0.697783	0.535459	0.909316	0.0608884
204085_s_at	204085_s_at|CLN5|Ceroid-lipofuscinosis, neuronal 5	-0.263076	0.768683	0.640032	0.923194	0.0443723
204092_s_at	204092_s_at|AURKA|Aurora kinase A	0.458454	1.58163	1.387	1.80356	1.23269e-08
204102_s_at	204102_s_at|EEF2|Eukaryotic translation elongation factor 2	-0.53118	0.587911	0.46368	0.745427	0.000606359
204118_at	204118_at|CD48|CD48 molecule	-0.191494	0.825725	0.71964	0.947447	0.0534162
204126_s_at	204126_s_at|CDC45L|CDC45 cell division cycle 45-like (S. cerevisiae)	0.166203	1.18081	1.09088	1.27816	0.00145971
204127_at	204127_at|RFC3|Replication factor C (activator 1) 3, 38kDa	0.484639	1.62359	1.33027	1.98158	0.000156546
204129_at	204129_at|BCL9|B-cell CLL/lymphoma 9	-0.284006	0.752762	0.613801	0.923184	0.0536517
204146_at	204146_at||	0.362193	1.43648	1.27284	1.62115	1.33608e-06
204153_s_at	204153_s_at|MFNG|MFNG O-fucosylpeptide 3-beta-N-acetylglucosaminyltransferase	-0.367853	0.692219	0.564153	0.849358	0.00836034
204154_at	204154_at|CDO1|Cysteine dioxygenase, type I	-0.169717	0.843903	0.744141	0.957041	0.0632587
204155_s_at	204155_s_at|KIAA0999|KIAA0999 protein	-0.357933	0.69912	0.576535	0.84777	0.00601126
204156_at	204156_at|KIAA0999|KIAA0999 protein	-0.239209	0.787251	0.706497	0.877234	0.0007027
204157_s_at	204157_s_at|KIAA0999|KIAA0999 protein	-0.220845	0.801841	0.689985	0.93183	0.0385576
204162_at	204162_at|NDC80|NDC80 homolog, kinetochore complex component (S. cerevisiae)	0.289831	1.3362	1.2004	1.48737	1.92768e-05
204167_at	204167_at|BTD|Biotinidase	-0.240817	0.785985	0.678727	0.910193	0.0180589
204170_s_at	204170_s_at|CKS2|CDC28 protein kinase regulatory subunit 2	0.43596	1.54645	1.33512	1.79122	1.75252e-06
204171_at	204171_at|RPS6KB1|Ribosomal protein S6 kinase, 70kDa, polypeptide 1	0.32594	1.38533	1.1662	1.64565	0.00491415
204179_at	204179_at|MB|Myoglobin	0.198738	1.21986	1.06381	1.3988	0.0414658
204185_x_at	204185_x_at|PPID|Peptidylprolyl isomerase D	0.458648	1.58193	1.19355	2.0967	0.0192691
204192_at	204192_at|CD37|CD37 molecule	-0.173123	0.841034	0.755394	0.936384	0.020684
204193_at	204193_at|CHKB|Choline kinase beta	-0.292724	0.746228	0.599513	0.928848	0.0661777
204200_s_at	204200_s_at|PDGFB|Platelet-derived growth factor beta polypeptide (simian sarcoma viral (v-sis) oncogene homolog)	0.285102	1.3299	1.09837	1.61024	0.0353091
204204_at	204204_at|SLC31A2|Solute carrier family 31 (copper transporters), member 2	-0.236635	0.789279	0.674976	0.92294	0.031947
204213_at	204213_at|PIGR|Polymeric immunoglobulin receptor	-0.208442	0.811848	0.714161	0.922898	0.0194575
204215_at	204215_at|C7orf23|Chromosome 7 open reading frame 23	-0.347901	0.706169	0.557818	0.893973	0.0376873
204216_s_at	204216_s_at|ZC3H14|Zinc finger CCCH-type containing 14	-0.344961	0.708248	0.561852	0.892789	0.0353621
204219_s_at	204219_s_at|PSMC1|Proteasome (prosome, macropain) 26S subunit, ATPase, 1	0.788673	2.20047	1.50903	3.20874	0.00153484
204225_at	204225_at|HDAC4|Histone deacetylase 4	-0.335804	0.714763	0.583982	0.874832	0.0164248
204231_s_at	204231_s_at|NSUN4|NOL1/NOP2/Sun domain family, member 4	-0.23257	0.792495	0.68408	0.918092	0.0237623
204240_s_at	204240_s_at|SMC2|Structural maintenance of chromosomes 2	0.385329	1.4701	1.22276	1.76747	0.00153139
204244_s_at	204244_s_at|DBF4|DBF4 homolog (S. cerevisiae)	0.440124	1.5529	1.31552	1.83312	2.8225e-05
204249_s_at	204249_s_at|LMO2|LIM domain only 2 (rhombotin-like 1)	-0.504876	0.603581	0.476155	0.765107	0.00120119
204252_at	204252_at|CDK2|Cyclin-dependent kinase 2	0.510411	1.66597	1.2508	2.21896	0.00920055
204267_x_at	204267_x_at|PKMYT1|Protein kinase, membrane associated tyrosine/threonine 1	0.396825	1.4871	1.23334	1.79306	0.00126684
204271_s_at	204271_s_at|EDNRB|Endothelin receptor type B	-0.304277	0.737656	0.622618	0.87395	0.00850907
204277_s_at	204277_s_at||Transcribed locus	-0.182802	0.832933	0.736248	0.942314	0.0366335
204288_s_at	204288_s_at|SORBS2|Sorbin and SH3 domain containing 2	-0.128503	0.879411	0.814775	0.949174	0.0147391
204299_at	204299_at||	0.359249	1.43225	1.0941	1.87492	0.0668938
204302_s_at	204302_s_at|KIAA0427|KIAA0427	-0.20194	0.817144	0.719246	0.928368	0.023705
204308_s_at	204308_s_at|TECPR2|Tectonin beta-propeller repeat containing 2	-0.430704	0.650051	0.484666	0.871871	0.0390802
204309_at	204309_at|CYP11A1|Cytochrome P450, family 11, subfamily A, polypeptide 1	-0.148586	0.861926	0.77848	0.954316	0.0403488
204315_s_at	204315_s_at|GTSE1|G-2 and S-phase expressed 1	0.142679	1.15336	1.03478	1.28553	0.0716812
204317_at	204317_at|GTSE1|G-2 and S-phase expressed 1	0.19208	1.21177	1.0563	1.39012	0.0520097
204318_s_at	204318_s_at|GTSE1|G-2 and S-phase expressed 1	0.32939	1.39012	1.1961	1.61561	0.000800185
204327_s_at	204327_s_at|ZNF202|Zinc finger protein 202	-0.481756	0.617698	0.459395	0.830551	0.0193576
204337_at	204337_at|RGS4|Regulator of G-protein signaling 4	0.258692	1.29523	1.14185	1.46922	0.00194296
204338_s_at	204338_s_at|RGS4|Regulator of G-protein signaling 4	0.107045	1.11298	1.02842	1.2045	0.0619815
204345_at	204345_at|COL16A1|Collagen, type XVI, alpha 1	-0.194559	0.823197	0.718783	0.942779	0.0445722
204346_s_at	204346_s_at|RASSF1|Ras association (RalGDS/AF-6) domain family member 1	-0.334548	0.715662	0.583433	0.877857	0.0183839
204351_at	204351_at|S100P|S100 calcium binding protein P	0.0822108	1.08568	1.0334	1.14062	0.0160622
204358_s_at	204358_s_at|FLRT2|Fibronectin leucine rich transmembrane protein 2	-0.230402	0.794214	0.701304	0.899433	0.00618193
204359_at	204359_at|FLRT2|Fibronectin leucine rich transmembrane protein 2	-0.22896	0.79536	0.702346	0.900693	0.00656949
204363_at	204363_at|F3|Coagulation factor III (thromboplastin, tissue factor)	-0.113113	0.89305	0.821444	0.970897	0.0623629
204379_s_at	204379_s_at|FGFR3|Fibroblast growth factor receptor 3	0.0880468	1.09204	1.02359	1.16507	0.0606018
204388_s_at	204388_s_at|MAOA|Monoamine oxidase A	-0.130504	0.877653	0.810655	0.950188	0.0179039
204389_at	204389_at|MAOA|Monoamine oxidase A	-0.149549	0.861096	0.791923	0.936312	0.00894181
204392_at	204392_at|CAMK1|Calcium/calmodulin-dependent protein kinase I	-0.316148	0.728951	0.596861	0.890274	0.0237623
204394_at	204394_at|SLC43A1|Solute carrier family 43, member 1	-0.448483	0.638596	0.509034	0.801135	0.00306149
204396_s_at	204396_s_at|GRK5|G protein-coupled receptor kinase 5	-0.306793	0.735803	0.612141	0.884447	0.0158847
204402_at	204402_at|RHBDD3|Rhomboid domain containing 3	0.306141	1.35817	1.08058	1.70709	0.0657213
204407_at	204407_at|TTF2|Transcription termination factor, RNA polymerase II	0.378276	1.45977	1.19753	1.77943	0.00447337
204419_x_at	204419_x_at|HBG2|Hemoglobin, gamma G	-0.174346	0.840007	0.757734	0.931212	0.0140964
204421_s_at	204421_s_at|FGF2|Fibroblast growth factor 2 (basic)	-0.145458	0.864626	0.783093	0.954649	0.0388452
204422_s_at	204422_s_at|FGF2|Fibroblast growth factor 2 (basic)	-0.135259	0.873489	0.804078	0.948893	0.0187621
204441_s_at	204441_s_at|POLA2|Polymerase (DNA directed), alpha 2 (70kD subunit)	0.317642	1.37388	1.15597	1.63288	0.00662308
204443_at	204443_at|ARSA|Arylsulfatase A	-0.253399	0.776158	0.672442	0.89587	0.0099113
204444_at	204444_at|KIF11|Kinesin family member 11	0.496986	1.64376	1.41637	1.90765	4.81943e-08
204451_at	204451_at|FZD1|Frizzled homolog 1 (Drosophila)	-0.254909	0.774987	0.657384	0.913629	0.0273367
204452_s_at	204452_s_at|FZD1|Frizzled homolog 1 (Drosophila)	-0.178382	0.836623	0.743176	0.94182	0.0327898
204460_s_at	204460_s_at|RAD1|RAD1 homolog (S. pombe)	0.326128	1.38559	1.09904	1.74686	0.0500987
204461_x_at	204461_x_at|RAD1|RAD1 homolog (S. pombe)	0.403886	1.49763	1.16382	1.9272	0.0216938
204468_s_at	204468_s_at|TIE1|Tyrosine kinase with immunoglobulin-like and EGF-like domains 1	-0.119015	0.887795	0.815482	0.96652	0.0516112
204475_at	204475_at|MMP1|Matrix metallopeptidase 1 (interstitial collagenase)	0.0935518	1.09807	1.04752	1.15105	0.00293479
204478_s_at	204478_s_at|RABIF|RAB interacting factor	0.598763	1.81987	1.39553	2.37323	0.000537372
204480_s_at	204480_s_at|C9orf16|Chromosome 9 open reading frame 16	-0.337437	0.713597	0.561122	0.907504	0.0509522
204482_at	204482_at|CLDN5|Claudin 5	-0.183177	0.832621	0.759161	0.913189	0.00295541
204489_s_at	204489_s_at|CD44|CD44 molecule (Indian blood group)	-0.326786	0.721238	0.619546	0.839622	0.0010389
204490_s_at	204490_s_at|CD44|CD44 molecule (Indian blood group)	-0.307912	0.73498	0.618484	0.873419	0.00900685
204496_at	204496_at|STRN3|Striatin, calmodulin binding protein 3	0.447835	1.56492	1.22264	2.00302	0.00762547
204501_at	204501_at|NOV|Nephroblastoma overexpressed gene	-0.214738	0.806753	0.702169	0.926914	0.0275516
204507_s_at	204507_s_at|PPP3R1|Protein phosphatase 3 (formerly 2B), regulatory subunit B, alpha isoform	0.338961	1.40349	1.12612	1.74917	0.0285344
204510_at	204510_at|CDC7|Cell division cycle 7 homolog (S. cerevisiae)	0.369639	1.44721	1.20094	1.74398	0.00299426
204511_at	204511_at|FARP2|FERM, RhoGEF and pleckstrin domain protein 2	-0.340973	0.711078	0.568098	0.890045	0.0311988
204513_s_at	204513_s_at|ELMO1|Engulfment and cell motility 1	-0.385244	0.680285	0.573124	0.807483	0.000568773
204531_s_at	204531_s_at|BRCA1|Breast cancer 1, early onset	0.39359	1.48229	1.26498	1.73693	0.000108024
204540_at	204540_at|EEF1A2|Eukaryotic translation elongation factor 1 alpha 2	0.122158	1.12993	1.05602	1.20901	0.00800849
204541_at	204541_at|SEC14L2|SEC14-like 2 (S. cerevisiae)	-0.195864	0.822124	0.741829	0.91111	0.00457093
204554_at	204554_at||	0.320463	1.37777	1.12282	1.6906	0.0253746
204558_at	204558_at|RAD54L|RAD54-like (S. cerevisiae)	0.183699	1.20165	1.08558	1.33014	0.0079184
204562_at	204562_at|IRF4|Interferon regulatory factor 4	-0.215996	0.805738	0.703735	0.922527	0.0222175
204563_at	204563_at|SELL|Selectin L	-0.155408	0.856066	0.765321	0.957571	0.0546086
204565_at	204565_at|THEM2|Thioesterase superfamily member 2	0.440071	1.55282	1.21635	1.98236	0.0081821
204566_at	204566_at|PPM1D|Protein phosphatase 1D magnesium-dependent, delta isoform	0.32323	1.38158	1.14399	1.66852	0.0127431
204568_at	204568_at|KIAA0831|KIAA0831	-0.668297	0.512581	0.38747	0.678089	0.000218841
204573_at	204573_at|CROT|Carnitine O-octanoyltransferase	-0.193129	0.824376	0.721462	0.94197	0.0421538
204580_at	204580_at|MMP12|Matrix metallopeptidase 12 (macrophage elastase)	0.113758	1.12048	1.04278	1.20397	0.0236083
204591_at	204591_at|CHL1|Cell adhesion molecule with homology to L1CAM (close homolog of L1)	-0.127878	0.87996	0.812316	0.953238	0.0219633
204603_at	204603_at|EXO1|Exonuclease 1	0.359036	1.43195	1.2481	1.64288	3.82456e-05
204606_at	204606_at|CCL21|Chemokine (C-C motif) ligand 21	-0.121747	0.885372	0.811592	0.96586	0.0519643
204615_x_at	204615_x_at|IDI1|Isopentenyl-diphosphate delta isomerase 1	0.34162	1.40723	1.20667	1.64112	0.000656684
204617_s_at	204617_s_at|ACD|Adrenocortical dysplasia homolog (mouse)	0.315223	1.37056	1.13106	1.66078	0.0180589
204633_s_at	204633_s_at|RPS6KA5|Ribosomal protein S6 kinase, 90kDa, polypeptide 5	-0.253178	0.77633	0.657698	0.91636	0.0303406
204636_at	204636_at|COL17A1|Collagen, type XVII, alpha 1	-0.132796	0.875644	0.803824	0.953881	0.0270193
204641_at	204641_at|NEK2|NIMA (never in mitosis gene a)-related kinase 2	0.439656	1.55217	1.37628	1.75055	3.10639e-09
204642_at	204642_at|S1PR1|Sphingosine-1-phosphate receptor 1	-0.243601	0.783801	0.660095	0.930689	0.0477673
204644_at	204644_at|ENOX2|Ecto-NOX disulfide-thiol exchanger 2	-0.210959	0.809807	0.705025	0.930162	0.0308376
204646_at	204646_at|DPYD|Dihydropyrimidine dehydrogenase	-0.237614	0.788507	0.678783	0.915968	0.0232448
204649_at	204649_at|TROAP|Trophinin associated protein (tastin)	0.325378	1.38455	1.17012	1.63829	0.00393271
204650_s_at	204650_s_at|APBB3|Amyloid beta (A4) precursor protein-binding, family B, member 3	-0.510558	0.600161	0.459137	0.7845	0.00457093
204663_at	204663_at|ME3|Malic enzyme 3, NADP(+)-dependent, mitochondrial	-0.217015	0.804918	0.703599	0.920827	0.0206015
204670_x_at	204670_x_at||MHC class II HLA-DRB3 mRNA (HLA-DRB3*01012 allele)	-0.247509	0.780743	0.67642	0.901157	0.0120291
204674_at	204674_at|LRMP|Lymphoid-restricted membrane protein	-0.170501	0.843243	0.768871	0.924808	0.00635921
204677_at	204677_at|CDH5|Cadherin 5, type 2 (vascular endothelium)	-0.230589	0.794066	0.677489	0.930703	0.0414245
204683_at	204683_at|ICAM2|Intercellular adhesion molecule 2	-0.315068	0.729739	0.61105	0.871482	0.00947095
204695_at	204695_at|CDC25A|Cell division cycle 25 homolog A (S. pombe)	0.19525	1.21562	1.11191	1.32899	0.000804375
204700_x_at	204700_x_at|C1orf107|Chromosome 1 open reading frame 107	0.382888	1.46651	1.13706	1.89143	0.0329513
204709_s_at	204709_s_at|KIF23|Kinesin family member 23	0.36978	1.44742	1.27846	1.6387	1.56173e-06
204711_at	204711_at|KIAA0753|KIAA0753	-0.465869	0.62759	0.479275	0.821802	0.0119437
204712_at	204712_at|WIF1|WNT inhibitory factor 1	-0.0911832	0.91285	0.86123	0.967565	0.0253746
204718_at	204718_at|EPHB6|EPH receptor B6	-0.264132	0.767872	0.643092	0.916865	0.0354149
204719_at	204719_at|ABCA8|ATP-binding cassette, sub-family A (ABC1), member 8	-0.149924	0.860773	0.80074	0.925307	0.00171375
204722_at	204722_at|SCN3B|Sodium channel, voltage-gated, type III, beta	-0.132733	0.875699	0.796374	0.962925	0.0522105
204731_at	204731_at|TGFBR3|Transforming growth factor, beta receptor III	-0.246413	0.781599	0.705015	0.866502	0.000218041
204734_at	204734_at|KRT15|Keratin 15	-0.0654243	0.93667	0.891626	0.983989	0.0685112
204735_at	204735_at|PDE4A|Phosphodiesterase 4A, cAMP-specific (phosphodiesterase E2 dunce homolog, Drosophila)	-0.227127	0.79682	0.672432	0.944217	0.0659345
204754_at	204754_at|HLF|Hepatic leukemia factor	-0.206455	0.813463	0.741752	0.892108	0.000606359
204755_x_at	204755_x_at|HLF|Hepatic leukemia factor	-0.195178	0.822688	0.763747	0.886177	3.53902e-05
204766_s_at	204766_s_at|NUDT1|Nudix (nucleoside diphosphate linked moiety X)-type motif 1	0.171013	1.18651	1.07094	1.31455	0.0157584
204767_s_at	204767_s_at|FEN1|Flap structure-specific endonuclease 1	0.519202	1.68069	1.37547	2.05363	4.4536e-05
204768_s_at	204768_s_at|FEN1|Flap structure-specific endonuclease 1	0.317197	1.37327	1.12974	1.66931	0.0195333
204780_s_at	204780_s_at|FAS|Fas (TNF receptor superfamily, member 6)	-0.328994	0.719647	0.622456	0.832014	0.000503599
204781_s_at	204781_s_at|FAS|Fas (TNF receptor superfamily, member 6)	-0.415404	0.660074	0.554446	0.785824	0.000227179
204785_x_at	204785_x_at|IFNAR2|Interferon (alpha, beta and omega) receptor 2	-0.314185	0.730384	0.57624	0.925762	0.0691178
204792_s_at	204792_s_at|IFT140|Intraflagellar transport 140 homolog (Chlamydomonas)	-0.191166	0.825995	0.733209	0.930523	0.0214165
204793_at	204793_at|GPRASP1|G protein-coupled receptor associated sorting protein 1	-0.28635	0.751	0.643755	0.87611	0.00597057
204798_at	204798_at|MYB|V-myb myeloblastosis viral oncogene homolog (avian)	-0.168919	0.844578	0.771009	0.925166	0.00611878
204800_s_at	204800_s_at|DHRS12|Dehydrogenase/reductase (SDR family) member 12	-0.388814	0.677861	0.54269	0.846699	0.0108068
204803_s_at	204803_s_at|RRAD|Ras-related associated with diabetes	-0.160814	0.851451	0.779322	0.930255	0.00753811
204817_at	204817_at|ESPL1|Extra spindle pole bodies homolog 1 (S. cerevisiae)	0.488699	1.63019	1.39223	1.90883	5.08983e-07
204821_at	204821_at|BTN3A3|Butyrophilin, subfamily 3, member A3	-0.211108	0.809687	0.705861	0.928785	0.0287005
204822_at	204822_at|TTK|TTK protein kinase	0.319179	1.376	1.22787	1.542	8.11045e-06
204823_at	204823_at|NAV3|Neuron navigator 3	-0.116974	0.889608	0.823367	0.961179	0.0320668
204825_at	204825_at|MELK|Maternal embryonic leucine zipper kinase	0.383151	1.4669	1.30231	1.65229	1.44483e-07
204826_at	204826_at|CCNF|Cyclin F	0.426205	1.53143	1.27237	1.84324	0.000404648
204827_s_at	204827_s_at|CCNF|Cyclin F	0.148468	1.16006	1.04975	1.28195	0.0358968
204829_s_at	204829_s_at|FOLR2|Folate receptor 2 (fetal)	-0.195107	0.822746	0.724459	0.934368	0.0293729
204833_at	204833_at|ATG12|ATG12 autophagy related 12 homolog (S. cerevisiae)	0.243621	1.27586	1.09002	1.49339	0.0274801
204834_at	204834_at|FGL2|Fibrinogen-like 2	-0.191127	0.826028	0.722686	0.944148	0.0455421
204848_x_at	204848_x_at|HBG1|Hemoglobin, gamma A	-0.20413	0.815356	0.711376	0.934534	0.0343056
204863_s_at	204863_s_at|IL6ST|Interleukin 6 signal transducer (gp130, oncostatin M receptor)	-0.152932	0.858188	0.765308	0.962341	0.0666239
204865_at	204865_at|CA3|Carbonic anhydrase III, muscle specific	-0.120213	0.886731	0.820531	0.958273	0.0272507
204868_at	204868_at|ICT1|Immature colon carcinoma transcript 1	0.385502	1.47035	1.21145	1.78459	0.00285579
204872_at	204872_at|TLE4|Transducin-like enhancer of split 4 (E(sp1) homolog, Drosophila)	-0.220532	0.802092	0.689517	0.933047	0.0404527
204886_at	204886_at|PLK4|Polo-like kinase 4 (Drosophila)	0.260305	1.29733	1.16211	1.44827	0.000258829
204887_s_at	204887_s_at|PLK4|Polo-like kinase 4 (Drosophila)	0.412628	1.51078	1.28533	1.77579	6.11555e-05
204890_s_at	204890_s_at|LCK|Lymphocyte-specific protein tyrosine kinase	-0.127634	0.880175	0.808907	0.957722	0.0320668
204892_x_at	204892_x_at|EEF1A1|Eukaryotic translation elongation factor 1 alpha 1	-0.584243	0.557528	0.406425	0.764808	0.00631287
204897_at	204897_at|PTGER4|Prostaglandin E receptor 4 (subtype EP4)	-0.211648	0.80925	0.712347	0.919334	0.0165486
204899_s_at	204899_s_at|SAP30|Sin3A-associated protein, 30kDa	0.226786	1.25456	1.08635	1.44882	0.0244066
204900_x_at	204900_x_at|SAP30|Sin3A-associated protein, 30kDa	0.301456	1.35183	1.15668	1.57989	0.00393271
204905_s_at	204905_s_at|EEF1E1|Eukaryotic translation elongation factor 1 epsilon 1	0.380822	1.46349	1.16895	1.83223	0.0138981
204906_at	204906_at|RPS6KA2|Ribosomal protein S6 kinase, 90kDa, polypeptide 2	-0.391882	0.675784	0.538138	0.848638	0.0122523
204912_at	204912_at|IL10RA|Interleukin 10 receptor, alpha	-0.226424	0.79738	0.671666	0.946623	0.0706076
204917_s_at	204917_s_at|MLLT3|Myeloid/lymphoid or mixed-lineage leukemia (trithorax homolog, Drosophila); translocated to, 3	-0.314544	0.730122	0.622291	0.856637	0.00325455
204923_at	204923_at||	-0.281016	0.755016	0.616627	0.924464	0.0543977
204933_s_at	204933_s_at|TNFRSF11B|Tumor necrosis factor receptor superfamily, member 11b	-0.0872149	0.91648	0.85852	0.978353	0.0666239
204947_at	204947_at|E2F1|E2F transcription factor 1	0.29969	1.34944	1.19118	1.52872	0.000198736
204948_s_at	204948_s_at|FST|Follistatin	-0.231756	0.793139	0.699617	0.899164	0.00634379
204950_at	204950_at|CARD8|Caspase recruitment domain family, member 8	-0.374116	0.687897	0.534839	0.884757	0.0357289
204962_s_at	204962_s_at|CENPA|Centromere protein A	0.390423	1.47761	1.30258	1.67615	5.08983e-07
204964_s_at	204964_s_at|SSPN|Sarcospan (Kras oncogene-associated gene)	-0.171768	0.842175	0.759844	0.933426	0.0157584
204966_at	204966_at|BAI2|Brain-specific angiogenesis inhibitor 2	-0.146744	0.863515	0.784351	0.950669	0.0304052
204970_s_at	204970_s_at|MAFG|V-maf musculoaponeurotic fibrosarcoma oncogene homolog G (avian)	0.337436	1.40135	1.11918	1.75467	0.0336334
204978_at	204978_at|SFRS16|Splicing factor, arginine/serine-rich 16	-0.352073	0.703229	0.553575	0.89334	0.0384336
204995_at	204995_at|CDK5R1|Cyclin-dependent kinase 5, regulatory subunit 1 (p35)	0.186259	1.20473	1.06932	1.3573	0.0258657
204997_at	204997_at|GPD1|Glycerol-3-phosphate dehydrogenase 1 (soluble)	-0.208162	0.812075	0.725641	0.908806	0.00626017
205011_at	205011_at|VWA5A|Von Willebrand factor A domain containing 5A	-0.292746	0.746212	0.621921	0.895341	0.0212323
205024_s_at	205024_s_at|RAD51|RAD51 homolog (RecA homolog, E. coli) (S. cerevisiae)	0.477426	1.61192	1.37537	1.88916	1.16672e-06
205026_at	205026_at|STAT5B|Signal transducer and activator of transcription 5B	-0.308998	0.734182	0.608048	0.886483	0.0181525
205034_at	205034_at||	0.379995	1.46228	1.30716	1.6358	3.13776e-08
205039_s_at	205039_s_at|IKZF1|IKAROS family zinc finger 1 (Ikaros)	-0.299168	0.741435	0.630578	0.87178	0.00634379
205046_at	205046_at|CENPE|Centromere protein E, 312kDa	0.308936	1.36198	1.23864	1.49759	1.04308e-07
205049_s_at	205049_s_at|CD79A|CD79a molecule, immunoglobulin-associated alpha	-0.173025	0.841117	0.761374	0.929212	0.0114358
205051_s_at	205051_s_at|KIT|V-kit Hardy-Zuckerman 4 feline sarcoma viral oncogene homolog	-0.257963	0.772624	0.692204	0.862387	0.000292744
205053_at	205053_at|PRIM1|Primase, DNA, polypeptide 1 (49kDa)	0.327916	1.38807	1.10974	1.73621	0.0392625
205059_s_at	205059_s_at|IDUA|Iduronidase, alpha-L-	-0.272079	0.761794	0.637126	0.910855	0.0307743
205061_s_at	205061_s_at|EXOSC9|Exosome component 9	0.306485	1.35864	1.11133	1.66099	0.0304548
205063_at	205063_at|SIP1|Survival of motor neuron protein interacting protein 1	0.30468	1.35619	1.08096	1.7015	0.0645482
205067_at	205067_at|IL1B|Interleukin 1, beta	-0.217651	0.804406	0.690258	0.937431	0.0469778
205068_s_at	205068_s_at|ARHGAP26|Rho GTPase activating protein 26	-0.271941	0.761899	0.630394	0.920837	0.0444274
205071_x_at	205071_x_at|XRCC4|X-ray repair complementing defective repair in Chinese hamster cells 4	0.161665	1.17547	1.06103	1.30224	0.0241196
205101_at	205101_at|CIITA|Class II, major histocompatibility complex, transactivator	-0.242129	0.784955	0.700021	0.880193	0.00130695
205116_at	205116_at|LAMA2|Laminin, alpha 2	-0.238608	0.787724	0.694175	0.893879	0.00502601
205125_at	205125_at|PLCD1|Phospholipase C, delta 1	-0.453455	0.635429	0.529171	0.763024	0.00011134
205130_at	205130_at|RAGE|Renal tumor antigen	-0.319665	0.726392	0.608184	0.867576	0.00827153
205133_s_at	205133_s_at|HSPE1|Heat shock 10kDa protein 1 (chaperonin 10)	0.423548	1.52737	1.24087	1.88002	0.00212768
205145_s_at	205145_s_at|MYL5|Myosin, light chain 5, regulatory	-0.316062	0.729014	0.60376	0.880253	0.0151726
205158_at	205158_at|ANG|Angiogenin, ribonuclease, RNase A family, 5	-0.157439	0.854329	0.77233	0.945034	0.0260533
205159_at	205159_at|CSF2RB|Colony stimulating factor 2 receptor, beta, low-affinity (granulocyte-macrophage)	-0.223772	0.799498	0.690541	0.925646	0.0302906
205167_s_at	205167_s_at|CDC25C|Cell division cycle 25 homolog C (S. pombe)	0.314478	1.36954	1.17209	1.60026	0.00239858
205180_s_at	205180_s_at|ADAM8|ADAM metallopeptidase domain 8	0.206022	1.22878	1.07106	1.40972	0.0337767
205186_at	205186_at|DNALI1|Dynein, axonemal, light intermediate chain 1	-0.0925164	0.911634	0.856689	0.970103	0.0355523
205191_at	205191_at|RP2|Retinitis pigmentosa 2 (X-linked recessive)	0.294175	1.34202	1.09043	1.65165	0.0480428
205200_at	205200_at|CLEC3B|C-type lectin domain family 3, member B	-0.210192	0.810428	0.733758	0.89511	0.00130603
205205_at	205205_at|RELB|V-rel reticuloendotheliosis viral oncogene homolog B	-0.322382	0.724421	0.59524	0.881639	0.0180589
205209_at	205209_at|ACVR1B|Activin A receptor, type IB	-0.249896	0.778882	0.667398	0.908988	0.0201592
205224_at	205224_at|SURF2|Surfeit 2	0.186127	1.20458	1.05823	1.37115	0.0442447
205226_at	205226_at|PDGFRL|Platelet-derived growth factor receptor-like	-0.167147	0.846076	0.750027	0.954425	0.0545662
205234_at	205234_at|SLC16A4|Solute carrier family 16, member 4 (monocarboxylic acid transporter 5)	-0.134678	0.873997	0.808241	0.945102	0.0122243
205236_x_at	205236_x_at|SOD3|Superoxide dismutase 3, extracellular	-0.252326	0.776991	0.64653	0.933778	0.0576272
205240_at	205240_at|GPSM2|G-protein signaling modulator 2 (AGS3-like, C. elegans)	0.225904	1.25346	1.14231	1.37542	0.000156546
205242_at	205242_at|CXCL13|Chemokine (C-X-C motif) ligand 13	-0.0732325	0.929385	0.885304	0.975661	0.0326736
205246_at	205246_at|PEX13|Peroxisomal biogenesis factor 13	0.26246	1.30012	1.08034	1.56463	0.0479929
205249_at	205249_at|EGR2|Early growth response 2 (Krox-20 homolog, Drosophila)	-0.210834	0.809909	0.704866	0.930605	0.0313378
205251_at	205251_at|PER2|Period homolog 2 (Drosophila)	-0.369926	0.690785	0.559425	0.852991	0.0105414
205259_at	205259_at|NR3C2|Nuclear receptor subfamily 3, group C, member 2	-0.161947	0.850486	0.767004	0.943055	0.0252046
205267_at	205267_at|POU2AF1|POU class 2 associating factor 1	-0.121967	0.885178	0.819817	0.955749	0.022855
205279_s_at	205279_s_at|GLRB|Glycine receptor, beta	-0.181957	0.833637	0.730001	0.951986	0.0580834
205281_s_at	205281_s_at|PIGA|Phosphatidylinositol glycan anchor biosynthesis, class A	0.353431	1.42394	1.1085	1.82915	0.0492432
205292_s_at	205292_s_at|HNRNPA2B1|Heterogeneous nuclear ribonucleoprotein A2/B1	0.685918	1.98559	1.39887	2.81841	0.00346888
205296_at	205296_at||	0.331521	1.39309	1.16154	1.67079	0.00724381
205322_s_at	205322_s_at|MTF1|Metal-regulatory transcription factor 1	-0.355369	0.700915	0.573016	0.857361	0.0100316
205323_s_at	205323_s_at|MTF1|Metal-regulatory transcription factor 1	-0.469752	0.625157	0.458998	0.851467	0.0309965
205326_at	205326_at|RAMP3|Receptor (G protein-coupled) activity modifying protein 3	-0.259795	0.771209	0.663821	0.895971	0.0116894
205330_at	205330_at|MN1|Meningioma (disrupted in balanced translocation) 1	-0.206433	0.813481	0.70745	0.935404	0.037212
205335_s_at	205335_s_at|SRP19|Signal recognition particle 19kDa	0.495927	1.64202	1.19332	2.25944	0.0268971
205338_s_at	205338_s_at|DCT|Dopachrome tautomerase (dopachrome delta-isomerase, tyrosine-related protein 2)	-0.213923	0.807411	0.692302	0.941658	0.0538024
205339_at	205339_at|STIL|SCL/TAL1 interrupting locus	0.418519	1.51971	1.2677	1.82181	0.000381827
205345_at	205345_at|BARD1|BRCA1 associated RING domain 1	0.309155	1.36227	1.14162	1.62557	0.0107869
205361_s_at	205361_s_at|PFDN4|Prefoldin subunit 4	0.392765	1.48107	1.23056	1.78258	0.00127581
205362_s_at	205362_s_at|PFDN4|Prefoldin subunit 4	0.265386	1.30393	1.07136	1.587	0.0628807
205383_s_at	205383_s_at|ZBTB20|Zinc finger and BTB domain containing 20	-0.327059	0.721041	0.603664	0.861241	0.00658451
205384_at	205384_at|FXYD1|FXYD domain containing ion transport regulator 1	-0.213155	0.808031	0.725319	0.900175	0.00313999
205392_s_at	205392_s_at|CCL14|Chemokine (C-C motif) ligand 14	-0.209601	0.810908	0.74331	0.884653	0.000190408
205393_s_at	205393_s_at|CHEK1|CHK1 checkpoint homolog (S. pombe)	0.229251	1.25766	1.09309	1.44701	0.0186826
205394_at	205394_at|CHEK1|CHK1 checkpoint homolog (S. pombe)	0.196156	1.21672	1.05728	1.40019	0.0525349
205405_at	205405_at|SEMA5A|Sema domain, seven thrombospondin repeats (type 1 and type 1-like), transmembrane domain (TM) and short cytoplasmic domain, (semaphorin) 5A	-0.2152	0.80638	0.694343	0.936496	0.0440054
205416_s_at	205416_s_at|ATXN3|Ataxin 3	0.369079	1.4464	1.1544	1.81227	0.0185106
205424_at	205424_at|TBKBP1|TBK1 binding protein 1	-0.187123	0.829342	0.733124	0.938188	0.0314145
205436_s_at	205436_s_at|H2AFX|H2A histone family, member X	0.34535	1.41248	1.19604	1.66809	0.00169165
205443_at	205443_at|SNAPC1|Small nuclear RNA activating complex, polypeptide 1, 43kDa	0.466278	1.59405	1.27383	1.99476	0.00166195
205456_at	205456_at|CD3E|CD3e molecule, epsilon (CD3-TCR complex)	-0.231146	0.793623	0.693895	0.907684	0.0122375
205470_s_at	205470_s_at|KLK11|Kallikrein-related peptidase 11	-0.0935519	0.910691	0.852112	0.973297	0.0501936
205479_s_at	205479_s_at|PLAU|Plasminogen activator, urokinase	0.215116	1.24001	1.06537	1.44326	0.0480428
205483_s_at	205483_s_at|ISG15|ISG15 ubiquitin-like modifier	0.149045	1.16073	1.06642	1.26337	0.0102971
205486_at	205486_at|TESK2|Testis-specific kinase 2	-0.296604	0.743338	0.603689	0.915293	0.0463324
205495_s_at	205495_s_at|GNLY|Granulysin	-0.132996	0.875468	0.802264	0.955352	0.0307107
205504_at	205504_at|BTK|Bruton agammaglobulinemia tyrosine kinase	-0.178418	0.836593	0.7314	0.956915	0.0685055
205507_at	205507_at||	-0.325478	0.722182	0.581885	0.896307	0.0326736
205523_at	205523_at|HAPLN1|Hyaluronan and proteoglycan link protein 1	0.0902237	1.09442	1.02298	1.17084	0.0663366
205524_s_at	205524_s_at|HAPLN1|Hyaluronan and proteoglycan link protein 1	0.140789	1.15118	1.04257	1.27111	0.0472886
205528_s_at	205528_s_at|RUNX1T1|Runt-related transcription factor 1; translocated to, 1 (cyclin D-related)	-0.15907	0.852937	0.76958	0.945323	0.0275516
205529_s_at	205529_s_at|RUNX1T1|Runt-related transcription factor 1; translocated to, 1 (cyclin D-related)	-0.26223	0.769334	0.663315	0.892299	0.00983069
205542_at	205542_at|STEAP1|Six transmembrane epithelial antigen of the prostate 1	-0.168459	0.844966	0.746525	0.956388	0.0606592
205544_s_at	205544_s_at|CR2|Complement component (3d/Epstein Barr virus) receptor 2	-0.121219	0.88584	0.822757	0.95376	0.0180589
205550_s_at	205550_s_at|BRE|Brain and reproductive organ-expressed (TNFRSF1A modulator)	-0.471772	0.623896	0.442076	0.880496	0.0584224
205554_s_at	205554_s_at|DNASE1L3|Deoxyribonuclease I-like 3	-0.308615	0.734464	0.625783	0.86202	0.00409793
205560_at	205560_at|PCSK5|Proprotein convertase subtilisin/kexin type 5	-0.163029	0.849567	0.753909	0.957361	0.0594078
205568_at	205568_at|AQP9|Aquaporin 9	0.161036	1.17473	1.08937	1.26677	0.0011641
205598_at	205598_at|TRAIP|TRAF interacting protein	0.230451	1.25917	1.11837	1.41769	0.00374728
205612_at	205612_at|MMRN1|Multimerin 1	-0.114283	0.892005	0.81986	0.970499	0.0618903
205619_s_at	205619_s_at|MEOX1|Mesenchyme homeobox 1	-0.176182	0.838465	0.755085	0.931052	0.0147849
205627_at	205627_at|CDA|Cytidine deaminase	-0.168387	0.845027	0.766066	0.932126	0.0125288
205628_at	205628_at|PRIM2|Primase, DNA, polypeptide 2 (58kDa)	0.352896	1.42318	1.18335	1.71162	0.00441392
205644_s_at	205644_s_at|SNRPG|Small nuclear ribonucleoprotein polypeptide G	0.510751	1.66654	1.30021	2.13608	0.00189933
205652_s_at	205652_s_at|TTLL1|Tubulin tyrosine ligase-like family, member 1	-0.263842	0.768095	0.640919	0.920506	0.0405217
205653_at	205653_at|CTSG|Cathepsin G	-0.221678	0.801173	0.718422	0.893455	0.00219746
205656_at	205656_at||	0.304715	1.35624	1.10505	1.66452	0.0356248
205668_at	205668_at|LY75|Lymphocyte antigen 75	-0.183246	0.832564	0.741351	0.934998	0.0240372
205671_s_at	205671_s_at|HLA-DOB|Major histocompatibility complex, class II, DO beta	-0.122142	0.885023	0.813115	0.963289	0.0435418
205675_at	205675_at|MTTP|Microsomal triglyceride transfer protein	-0.130171	0.877945	0.799991	0.963495	0.0517682
205682_x_at	205682_x_at|APOM|Apolipoprotein M	-0.49099	0.61202	0.491473	0.762136	0.000605395
205683_x_at	205683_x_at|TPSAB1|Tryptase alpha/beta 1	-0.136313	0.872569	0.798983	0.952933	0.0275516
205687_at	205687_at|UBFD1|Ubiquitin family domain containing 1	0.46663	1.59461	1.239	2.05229	0.00626017
205690_s_at	205690_s_at|BUD31|BUD31 homolog (S. cerevisiae)	0.652688	1.9207	1.41184	2.61296	0.00127246
205693_at	205693_at|TNNT3|Troponin T type 3 (skeletal, fast)	-0.15015	0.860579	0.77425	0.956534	0.0473581
205695_at	205695_at|SDS|Serine dehydratase	0.294682	1.3427	1.11223	1.62093	0.0255438
205710_at	205710_at|LRP2|Low density lipoprotein-related protein 2	-0.14866	0.861862	0.8031	0.924924	0.00139269
205711_x_at	205711_x_at|ATP5C1|ATP synthase, H+ transporting, mitochondrial F1 complex, gamma polypeptide 1	0.437531	1.54888	1.20822	1.98558	0.0101467
205714_s_at	205714_s_at|ZMYND10|Zinc finger, MYND-type containing 10	-0.119989	0.88693	0.817228	0.962577	0.0391886
205730_s_at	205730_s_at|ABLIM3|Actin binding LIM protein family, member 3	-0.150197	0.860539	0.790716	0.936527	0.00947095
205733_at	205733_at|BLM|Bloom syndrome, RecQ helicase-like	0.321219	1.37881	1.12846	1.6847	0.0215373
205741_s_at	205741_s_at|DTNA|Dystrobrevin, alpha	0.29507	1.34322	1.16765	1.54519	0.00137994
205752_s_at	205752_s_at|GSTM5|Glutathione S-transferase mu 5	-0.291611	0.747059	0.615657	0.906508	0.0326
205758_at	205758_at|CD8A|CD8a molecule	-0.154254	0.857054	0.768468	0.955852	0.0487576
205769_at	205769_at|SLC27A2|Solute carrier family 27 (fatty acid transporter), member 2	-0.116658	0.88989	0.822637	0.962641	0.0361319
205776_at	205776_at|FMO5|Flavin containing monooxygenase 5	-0.153012	0.858119	0.784976	0.938077	0.0124492
205789_at	205789_at|CD1D|CD1d molecule	-0.148572	0.861938	0.771216	0.963332	0.066548
205790_at	205790_at|SKAP1|Src kinase associated phosphoprotein 1	-0.294673	0.744775	0.634462	0.874268	0.0066677
205794_s_at	205794_s_at|NOVA1|Neuro-oncological ventral antigen 1	-0.131735	0.876574	0.794696	0.966887	0.0645383
205812_s_at	205812_s_at|SULT1C4|Sulfotransferase family, cytosolic, 1C, member 4	0.510564	1.66623	1.27655	2.17486	0.00431317
205817_at	205817_at|SIX1|SIX homeobox 1	0.138841	1.14894	1.06187	1.24315	0.0101368
205833_s_at	205833_s_at|PART1|Prostate androgen-regulated transcript 1	-0.121114	0.885933	0.819463	0.957795	0.0269566
205845_at	205845_at|CACNA1H|Calcium channel, voltage-dependent, T type, alpha 1H subunit	0.125383	1.13358	1.03233	1.24476	0.0654227
205846_at	205846_at|PTPRB|Protein tyrosine phosphatase, receptor type, B	-0.20031	0.818477	0.710111	0.94338	0.0494844
205856_at	205856_at|SLC14A1|Solute carrier family 14 (urea transporter), member 1 (Kidd blood group)	-0.124114	0.883279	0.810196	0.962955	0.0442079
205858_at	205858_at|NGFR|Nerve growth factor receptor (TNFR superfamily, member 16)	-0.182062	0.83355	0.757636	0.91707	0.00455649
205883_at	205883_at|ZBTB16|Zinc finger and BTB domain containing 16	-0.231739	0.793153	0.720454	0.873189	0.000187734
205890_s_at	205890_s_at|UBD|Ubiquitin D	-0.121911	0.885227	0.827908	0.946515	0.00734741
205894_at	205894_at|ARSE|Arylsulfatase E (chondrodysplasia punctata 1)	-0.199585	0.819071	0.70506	0.951518	0.0674517
205898_at	205898_at|CX3CR1|Chemokine (C-X3-C motif) receptor 1	-0.237651	0.788478	0.724578	0.858013	7.47123e-06
205907_s_at	205907_s_at|OMD|Osteomodulin	-0.139722	0.8696	0.785922	0.962188	0.0558136
205908_s_at	205908_s_at|OMD|Osteomodulin	-0.118172	0.888544	0.824257	0.957844	0.0245152
205909_at	205909_at|POLE2|Polymerase (DNA directed), epsilon 2 (p59 subunit)	0.340309	1.40538	1.14668	1.72245	0.0153878
205911_at	205911_at|PTH1R|Parathyroid hormone 1 receptor	-0.301911	0.739404	0.615444	0.888331	0.0177805
205913_at	205913_at|PLIN|Perilipin	-0.105312	0.900044	0.847194	0.956191	0.0112556
205926_at	205926_at|IL27RA|Interleukin 27 receptor, alpha	-0.393954	0.674385	0.563902	0.806515	0.000742267
205930_at	205930_at|GTF2E1|General transcription factor IIE, polypeptide 1, alpha 56kDa	0.502019	1.65205	1.24423	2.19356	0.00968742
205931_s_at	205931_s_at|CREB5|CAMP responsive element binding protein 5	-0.180803	0.8346	0.751398	0.927014	0.0122243
205933_at	205933_at|SETBP1|SET binding protein 1	-0.225925	0.797778	0.701616	0.907119	0.0102971
205948_at	205948_at|PTPRT|Protein tyrosine phosphatase, receptor type, T	-0.122795	0.884445	0.827974	0.944767	0.00586117
205963_s_at	205963_s_at|DNAJA3|DnaJ (Hsp40) homolog, subfamily A, member 3	0.433485	1.54262	1.14218	2.08347	0.0433553
205965_at	205965_at|BATF|Basic leucine zipper transcription factor, ATF-like	-0.24262	0.78457	0.676889	0.909381	0.0179039
205977_s_at	205977_s_at|EPHA1|EPH receptor A1	-0.312969	0.731273	0.585289	0.913668	0.0505739
205981_s_at	205981_s_at|ING2|Inhibitor of growth family, member 2	0.413309	1.51181	1.1771	1.9417	0.0172831
205987_at	205987_at|CD1C|CD1c molecule	-0.201925	0.817156	0.758417	0.880445	1.8752e-05
205997_at	205997_at||	-0.114876	0.891476	0.832599	0.954517	0.0148403
206006_s_at	206006_s_at|KIAA1009|KIAA1009	-0.260567	0.770615	0.633655	0.937176	0.0674517
206022_at	206022_at|NDP|Norrie disease (pseudoglioma)	-0.141719	0.867865	0.796688	0.945401	0.0168522
206023_at	206023_at|NMU|Neuromedin U	0.118445	1.12574	1.06162	1.19374	0.00239858
206049_at	206049_at|SELP|Selectin P (granule membrane protein 140kDa, antigen CD62)	-0.42065	0.65662	0.56298	0.765834	1.4596e-05
206052_s_at	206052_s_at|SLBP|Stem-loop binding protein	0.494652	1.63993	1.29205	2.08147	0.00170852
206055_s_at	206055_s_at|SNRPA1|Small nuclear ribonucleoprotein polypeptide A'	0.350393	1.41963	1.17846	1.71014	0.00518665
206093_x_at	206093_x_at||	-0.142866	0.86687	0.798817	0.940721	0.0108431
206099_at	206099_at|PRKCH|Protein kinase C, eta	-0.284203	0.752614	0.6383	0.887401	0.0120431
206102_at	206102_at|GINS1|GINS complex subunit 1 (Psf1 homolog)	0.378556	1.46018	1.29115	1.65133	6.15201e-07
206132_at	206132_at|MCC|Mutated in colorectal cancers	-0.363155	0.695479	0.55189	0.876426	0.0248218
206140_at	206140_at|LHX2|LIM homeobox 2	0.133342	1.14264	1.05539	1.23711	0.0149651
206143_at	206143_at|SLC26A3|Solute carrier family 26, member 3	-0.146405	0.863808	0.814894	0.915657	8.52774e-05
206144_at	206144_at|MAGI1|Membrane associated guanylate kinase, WW and PDZ domain containing 1	-0.213405	0.807829	0.686919	0.95002	0.0714802
206148_at	206148_at|IL3RA|Interleukin 3 receptor, alpha (low affinity)	-0.191569	0.825663	0.716404	0.951584	0.0631146
206150_at	206150_at|CD27|CD27 molecule	-0.188516	0.828187	0.747348	0.917771	0.00676256
206163_at	206163_at|MAB21L1|Mab-21-like 1 (C. elegans)	-0.160214	0.851961	0.777338	0.933748	0.0108336
206170_at	206170_at|ADRB2|Adrenergic, beta-2-, receptor, surface	-0.31306	0.731206	0.625433	0.854867	0.00263418
206176_at	206176_at|BMP6|Bone morphogenetic protein 6	-0.308384	0.734633	0.63783	0.846128	0.000848518
206188_at	206188_at|ZNF623|Zinc finger protein 623	0.264427	1.30268	1.07897	1.57278	0.0510183
206197_at	206197_at|NME5|Non-metastatic cells 5, protein expressed in (nucleoside-diphosphate kinase)	-0.159894	0.852234	0.771297	0.941664	0.0216033
206205_at	206205_at|MPHOSPH9|M-phase phosphoprotein 9	0.220296	1.24645	1.13025	1.37459	0.000551295
206208_at	206208_at|CA4|Carbonic anhydrase IV	-0.13421	0.874406	0.791485	0.966014	0.0637437
206209_s_at	206209_s_at|CA4|Carbonic anhydrase IV	-0.218047	0.804087	0.699153	0.924771	0.0261564
206211_at	206211_at|SELL|Selectin L	-0.204253	0.815256	0.746327	0.890551	0.000374333
206214_at	206214_at|PLA2G7|Phospholipase A2, group VII (platelet-activating factor acetylhydrolase, plasma)	0.163844	1.17803	1.05774	1.312	0.0309488
206227_at	206227_at|CILP|Cartilage intermediate layer protein, nucleotide pyrophosphohydrolase	-0.139151	0.870097	0.793549	0.954029	0.0321264
206243_at	206243_at|TIMP4|TIMP metallopeptidase inhibitor 4	-0.130894	0.87731	0.819581	0.939106	0.00418802
206245_s_at	206245_s_at|IVNS1ABP|Influenza virus NS1A binding protein	0.321962	1.37983	1.10566	1.72199	0.0412301
206249_at	206249_at|MAP3K13|Mitogen-activated protein kinase kinase kinase 13	-0.159832	0.852287	0.762026	0.953239	0.0458222
206271_at	206271_at|TLR3|Toll-like receptor 3	-0.207141	0.812905	0.712876	0.92697	0.0241621
206287_s_at	206287_s_at|ITIH4|Inter-alpha (globulin) inhibitor H4 (plasma Kallikrein-sensitive glycoprotein)	-0.227954	0.796161	0.679446	0.932925	0.0440797
206289_at	206289_at|HOXA4|Homeobox A4	-0.179956	0.835307	0.73882	0.944396	0.0391886
206295_at	206295_at|IL18|Interleukin 18 (interferon-gamma-inducing factor)	-0.14047	0.86895	0.788072	0.958129	0.0440797
206296_x_at	206296_x_at|MAP4K1|Mitogen-activated protein kinase kinase kinase kinase 1	-0.123359	0.883946	0.813445	0.960558	0.036183
206300_s_at	206300_s_at|PTHLH|Parathyroid hormone-like hormone	-0.129551	0.87849	0.810808	0.951822	0.0203397
206302_s_at	206302_s_at|NUDT4|Nudix (nucleoside diphosphate linked moiety X)-type motif 4	0.282502	1.32645	1.08584	1.62036	0.0492432
206303_s_at	206303_s_at|NUDT4|Nudix (nucleoside diphosphate linked moiety X)-type motif 4	0.175479	1.19182	1.04866	1.35451	0.0579677
206313_at	206313_at|HLA-DOA|Major histocompatibility complex, class II, DO alpha	-0.215166	0.806408	0.699135	0.93014	0.0326
206316_s_at	206316_s_at|KNTC1|Kinetochore associated 1	0.385524	1.47039	1.23521	1.75034	0.000697378
206348_s_at	206348_s_at|PDK3|Pyruvate dehydrogenase kinase, isozyme 3	0.136516	1.14627	1.03895	1.26469	0.0542918
206364_at	206364_at|KIF14|Kinesin family member 14	0.375085	1.45511	1.27316	1.66308	7.69071e-06
206401_s_at	206401_s_at|MAPT|Microtubule-associated protein tau	-0.114452	0.891855	0.835373	0.952156	0.0107875
206404_at	206404_at|FGF9|Fibroblast growth factor 9 (glia-activating factor)	-0.118431	0.888313	0.814335	0.969012	0.0601624
206414_s_at	206414_s_at|ASAP2|ArfGAP with SH3 domain, ankyrin repeat and PH domain 2	0.415517	1.51515	1.21527	1.88903	0.00513877
206419_at	206419_at|RORC|RAR-related orphan receptor C	-0.233004	0.792151	0.694881	0.903037	0.00931311
206435_at	206435_at|B4GALNT1|Beta-1,4-N-acetyl-galactosaminyl transferase 1	0.20726	1.2303	1.07059	1.41384	0.035272
206453_s_at	206453_s_at|NDRG2|NDRG family member 2	-0.178918	0.836175	0.739525	0.945456	0.0406765
206457_s_at	206457_s_at|DIO1|Deiodinase, iodothyronine, type I	-0.117108	0.889489	0.826741	0.956998	0.0216938
206480_at	206480_at||	-0.150304	0.860447	0.782425	0.946248	0.0237623
206481_s_at	206481_s_at|LDB2|LIM domain binding 2	-0.19142	0.825786	0.725738	0.939625	0.0365
206491_s_at	206491_s_at|NAPA|N-ethylmaleimide-sensitive factor attachment protein, alpha	-0.377611	0.685497	0.557978	0.84216	0.00679185
206492_at	206492_at|FHIT|Fragile histidine triad gene	-0.378901	0.684614	0.576055	0.813631	0.000782141
206509_at	206509_at|PIP|Prolactin-induced protein	-0.0725287	0.930039	0.889762	0.972139	0.018257
206526_at	206526_at|RIBC2|RIB43A domain with coiled-coils 2	0.132971	1.14222	1.05753	1.23368	0.0120137
206540_at	206540_at|GLB1L|Galactosidase, beta 1-like	-0.387955	0.678443	0.562201	0.818719	0.00182703
206542_s_at	206542_s_at|SMARCA2|SWI/SNF related, matrix associated, actin dependent regulator of chromatin, subfamily a, member 2	-0.495414	0.609319	0.49586	0.748738	0.000196247
206544_x_at	206544_x_at|SMARCA2|SWI/SNF related, matrix associated, actin dependent regulator of chromatin, subfamily a, member 2	-0.322274	0.724499	0.631963	0.830586	0.000268776
206548_at	206548_at||	-0.124288	0.883126	0.808178	0.965024	0.05146
206550_s_at	206550_s_at|NUP155|Nucleoporin 155kDa	0.355494	1.42689	1.17733	1.72933	0.00627572
206559_x_at	206559_x_at||	-0.653029	0.520467	0.374779	0.722788	0.00288593
206560_s_at	206560_s_at|MIA|Melanoma inhibitory activity	-0.0770532	0.925841	0.873139	0.981723	0.0717556
206632_s_at	206632_s_at|APOBEC3B|Apolipoprotein B mRNA editing enzyme, catalytic polypeptide-like 3B	0.194899	1.21519	1.10021	1.34218	0.00340636
206641_at	206641_at|TNFRSF17|Tumor necrosis factor receptor superfamily, member 17	-0.0970916	0.907473	0.85564	0.962446	0.0172831
206666_at	206666_at|GZMK|Granzyme K (granzyme 3; tryptase II)	-0.1048	0.900505	0.832539	0.974019	0.0666239
206670_s_at	206670_s_at|GAD1|Glutamate decarboxylase 1 (brain, 67kDa)	-0.155912	0.855634	0.780623	0.937853	0.0136152
206681_x_at	206681_x_at|GP2|Glycoprotein 2 (zymogen granule membrane)	-0.118818	0.887969	0.817024	0.965075	0.0460348
206682_at	206682_at|CLEC10A|C-type lectin domain family 10, member A	-0.215411	0.80621	0.721025	0.901459	0.00402994
206701_x_at	206701_x_at|EDNRB|Endothelin receptor type B	-0.228606	0.795642	0.712222	0.888832	0.00182766
206706_at	206706_at|NTF3|Neurotrophin 3	-0.161482	0.850882	0.764869	0.946567	0.0315993
206722_s_at	206722_s_at|LPAR2|Lysophosphatidic acid receptor 2	-0.195558	0.822376	0.71547	0.945255	0.0508002
206742_at	206742_at|FIGF|C-fos induced growth factor (vascular endothelial growth factor D)	-0.160979	0.85131	0.775646	0.934356	0.0118706
206782_s_at	206782_s_at|DNAJC4|DnaJ (Hsp40) homolog, subfamily C, member 4	-0.433408	0.648296	0.543206	0.773718	0.000136764
206794_at	206794_at|ERBB4|V-erb-a erythroblastic leukemia viral oncogene homolog 4 (avian)	-0.153634	0.857586	0.770216	0.954866	0.0455421
206798_x_at	206798_x_at||	-0.197078	0.821126	0.73494	0.917421	0.0093571
206810_at	206810_at|ZNF44|Zinc finger protein 44	-0.131246	0.877002	0.808164	0.951703	0.0212998
206833_s_at	206833_s_at||	-0.375257	0.687113	0.549228	0.859613	0.0151726
206841_at	206841_at|PDE6H|Phosphodiesterase 6H, cGMP-specific, cone, gamma	-0.145127	0.864912	0.781386	0.957368	0.0456275
206847_s_at	206847_s_at|HOXA7|Homeobox A7	-0.146585	0.863652	0.780502	0.955661	0.0422116
206855_s_at	206855_s_at|HYAL2|Hyaluronoglucosaminidase 2	-0.548271	0.577948	0.426891	0.782457	0.00785929
206869_at	206869_at|CHAD|Chondroadherin	-0.0737499	0.928904	0.880817	0.979617	0.0545033
206889_at	206889_at|ARHGDIG|Rho GDP dissociation inhibitor (GDI) gamma	-0.206889	0.81311	0.700561	0.943739	0.054249
206896_s_at	206896_s_at||	-0.363303	0.695376	0.601852	0.803432	8.33026e-05
206916_x_at	206916_x_at|TAT|Tyrosine aminotransferase	-0.120123	0.886811	0.822184	0.956518	0.0230744
206932_at	206932_at|CH25H|Cholesterol 25-hydroxylase	-0.298257	0.742111	0.663661	0.829833	2.51075e-05
206949_s_at	206949_s_at|RUSC1|RUN and SH3 domain containing 1	0.414789	1.51405	1.16499	1.9677	0.0236083
206959_s_at	206959_s_at|UPF3A|UPF3 regulator of nonsense transcripts homolog A (yeast)	-0.294076	0.74522	0.614655	0.903519	0.0303406
206965_at	206965_at||	-0.164054	0.848696	0.76349	0.943412	0.0271198
206976_s_at	206976_s_at|HSPH1|Heat shock 105kDa/110kDa protein 1	0.524729	1.69	1.38944	2.05558	2.35051e-05
206978_at	206978_at||	-0.193556	0.824023	0.723066	0.939077	0.0367164
206983_at	206983_at|CCR6|Chemokine (C-C motif) receptor 6	-0.149079	0.861501	0.777328	0.954789	0.0418459
207016_s_at	207016_s_at|ALDH1A2|Aldehyde dehydrogenase 1 family, member A2	-0.142151	0.86749	0.788415	0.954497	0.0356769
207023_x_at	207023_x_at|KRT10|Keratin 10	0.348119	1.4164	1.12121	1.78932	0.0354149
207034_s_at	207034_s_at||	-0.2896	0.748563	0.65745	0.852303	0.00062167
207057_at	207057_at|SLC16A7|Solute carrier family 16, member 7 (monocarboxylic acid transporter 2)	-0.180338	0.834988	0.748431	0.931555	0.0176211
207083_s_at	207083_s_at|CC2D1A|Coiled-coil and C2 domain containing 1A	-0.215869	0.805841	0.695445	0.93376	0.0392625
207098_s_at	207098_s_at||	0.389443	1.47616	1.18225	1.84313	0.0105414
207101_at	207101_at|VAMP1|Vesicle-associated membrane protein 1 (synaptobrevin 1)	-0.162297	0.850189	0.76569	0.944013	0.0271784
207118_s_at	207118_s_at||	-0.156476	0.855152	0.770442	0.949175	0.0337207
207132_x_at	207132_x_at|PFDN5|Prefoldin subunit 5	-0.349861	0.704786	0.546409	0.909068	0.0571472
207134_x_at	207134_x_at|TPSB2|Tryptase beta 2	-0.121744	0.885375	0.814135	0.962849	0.0416181
207147_at	207147_at|DLX2|Distal-less homeobox 2	-0.124208	0.883196	0.833919	0.935385	0.000956795
207159_x_at	207159_x_at||	-0.321962	0.724726	0.575693	0.912339	0.0520352
207165_at	207165_at|HMMR|Hyaluronan-mediated motility receptor (RHAMM)	0.433888	1.54325	1.3554	1.75713	4.67628e-08
207170_s_at	207170_s_at|LETMD1|LETM1 domain containing 1	-0.5934	0.552446	0.428917	0.711551	0.000296907
207175_at	207175_at|ADIPOQ|Adiponectin, C1Q and collagen domain containing	-0.0951752	0.909214	0.847249	0.97571	0.0634025
207180_s_at	207180_s_at|HTATIP2|HIV-1 Tat interactive protein 2, 30kDa	0.269251	1.30898	1.0837	1.5811	0.0462989
207183_at	207183_at|GPR19|G protein-coupled receptor 19	0.123768	1.13175	1.03839	1.23351	0.0441529
207196_s_at	207196_s_at|TNIP1|TNFAIP3 interacting protein 1	-0.479981	0.618795	0.468811	0.816763	0.0118706
207203_s_at	207203_s_at|NR1I2|Nuclear receptor subfamily 1, group I, member 2	-0.188115	0.828519	0.731108	0.93891	0.0330815
207215_at	207215_at||	-0.311494	0.732352	0.616052	0.870607	0.00819984
207224_s_at	207224_s_at|SIGLEC7|Sialic acid binding Ig-like lectin 7	0.252164	1.28681	1.11623	1.48345	0.00955949
207230_at	207230_at|CDON|Cdon homolog (mouse)	-0.152003	0.858986	0.775562	0.951382	0.0355886
207267_s_at	207267_s_at|DSCR6|Down syndrome critical region gene 6	0.198631	1.21973	1.08015	1.37735	0.0186826
207271_x_at	207271_x_at|SPAG11B|Sperm associated antigen 11B	-0.193084	0.824413	0.716088	0.949124	0.0580834
207317_s_at	207317_s_at|CASQ2|Calsequestrin 2 (cardiac muscle)	-0.193208	0.82431	0.735373	0.924003	0.0140526
207320_x_at	207320_x_at|STAU1|Staufen, RNA binding protein, homolog 1 (Drosophila)	0.556607	1.74474	1.25699	2.42175	0.0137046
207327_at	207327_at|EYA4|Eyes absent homolog 4 (Drosophila)	-0.14461	0.86536	0.783475	0.955802	0.0410101
207358_x_at	207358_x_at|MACF1|Microtubule-actin crosslinking factor 1	-0.341338	0.710819	0.559799	0.902581	0.0456113
207366_at	207366_at|KCNS1|Potassium voltage-gated channel, delayed-rectifier, subfamily S, member 1	-0.260938	0.770329	0.649686	0.913375	0.0296464
207396_s_at	207396_s_at|ALG3|Asparagine-linked glycosylation 3, alpha-1,3- mannosyltransferase homolog (S. cerevisiae)	0.444257	1.55933	1.23197	1.97367	0.0051084
207430_s_at	207430_s_at|MSMB|Microseminoprotein, beta-	0.0721218	1.07479	1.02449	1.12755	0.0330088
207469_s_at	207469_s_at|PIR|Pirin (iron-binding nuclear protein)	0.305024	1.35666	1.20327	1.5296	6.72322e-05
207483_s_at	207483_s_at|CAND1|Cullin-associated and neddylation-dissociated 1	0.433004	1.54188	1.19548	1.98866	0.0134175
207496_at	207496_at|MS4A2|Membrane-spanning 4-domains, subfamily A, member 2 (Fc fragment of IgE, high affinity I, receptor for; beta polypeptide)	-0.114361	0.891936	0.81983	0.970384	0.0614722
207504_at	207504_at|CA7|Carbonic anhydrase VII	-0.198362	0.820073	0.708993	0.948557	0.0599737
207508_at	207508_at|ATP5G3|ATP synthase, H+ transporting, mitochondrial F0 complex, subunit C3 (subunit 9)	0.408919	1.50519	1.15489	1.96174	0.0279477
207511_s_at	207511_s_at|C2orf24|Chromosome 2 open reading frame 24	-0.180509	0.834845	0.729072	0.955963	0.0672594
207525_s_at	207525_s_at|GIPC1|GIPC PDZ domain containing family, member 1	0.393066	1.48152	1.14298	1.92032	0.0315993
207542_s_at	207542_s_at||	-0.344236	0.708762	0.607184	0.827333	0.000641199
207543_s_at	207543_s_at|P4HA1|Prolyl 4-hydroxylase, alpha polypeptide I	0.377758	1.45901	1.20633	1.76462	0.00292083
207551_s_at	207551_s_at|MSL3|Male-specific lethal 3 homolog (Drosophila)	-0.373382	0.688402	0.529016	0.89581	0.047924
207555_s_at	207555_s_at|TBXA2R|Thromboxane A2 receptor	-0.203079	0.816213	0.731051	0.911296	0.00652165
207563_s_at	207563_s_at|OGT|O-linked N-acetylglucosamine (GlcNAc) transferase (UDP-N-acetylglucosamine:polypeptide-N-acetylglucosaminyl transferase)	-0.452005	0.636351	0.517107	0.783092	0.000871163
207564_x_at	207564_x_at||	-0.342455	0.710025	0.591088	0.852894	0.00564572
207567_at	207567_at|SLC13A2|Solute carrier family 13 (sodium-dependent dicarboxylate transporter), member 2	-0.157196	0.854536	0.769195	0.949347	0.0347365
207570_at	207570_at|SHOX|Short stature homeobox	-0.290378	0.74798	0.622138	0.899278	0.0243518
207572_at	207572_at||	-0.226703	0.797157	0.686342	0.925865	0.0316602
207610_s_at	207610_s_at|EMR2|Egf-like module containing, mucin-like, hormone receptor-like 2	-0.229862	0.794644	0.692214	0.912231	0.0160622
207627_s_at	207627_s_at|TFCP2|Transcription factor CP2	-0.26912	0.764052	0.637407	0.915859	0.0360644
207655_s_at	207655_s_at|BLNK|B-cell linker	-0.226717	0.797147	0.672957	0.944255	0.0658279
207679_at	207679_at|PAX3|Paired box 3	-0.110535	0.895355	0.828701	0.967369	0.0456275
207688_s_at	207688_s_at|INHBC|Inhibin, beta C	0.434267	1.54383	1.2311	1.93601	0.00427747
207691_x_at	207691_x_at|ENTPD1|Ectonucleoside triphosphate diphosphohydrolase 1	-0.347903	0.706167	0.565306	0.882127	0.0256848
207734_at	207734_at|LAX1|Lymphocyte transmembrane adaptor 1	-0.219729	0.802736	0.681601	0.945401	0.0645482
207741_x_at	207741_x_at||	-0.141747	0.867841	0.795624	0.946613	0.0189544
207746_at	207746_at||	0.259053	1.2957	1.1012	1.52455	0.0226199
207761_s_at	207761_s_at|METTL7A|Methyltransferase like 7A	-0.250083	0.778736	0.65848	0.920955	0.035272
207783_x_at	207783_x_at||	-0.496121	0.608888	0.462996	0.80075	0.00777965
207790_at	207790_at||	0.256373	1.29223	1.11583	1.49653	0.0108702
207792_at	207792_at|OPRD1|Opioid receptor, delta 1	-0.200132	0.818623	0.72897	0.919301	0.0120368
207795_s_at	207795_s_at|KLRD1|Killer cell lectin-like receptor subfamily D, member 1	-0.178914	0.836178	0.752599	0.929038	0.0136178
207803_s_at	207803_s_at|CSN3|Casein kappa	-0.147152	0.863163	0.780972	0.954004	0.0385276
207808_s_at	207808_s_at|PROS1|Protein S (alpha)	-0.180714	0.834674	0.73646	0.945986	0.0430755
207827_x_at	207827_x_at|SNCA|Synuclein, alpha (non A4 component of amyloid precursor)	-0.250362	0.778519	0.646389	0.937658	0.0638968
207828_s_at	207828_s_at||	0.405745	1.50042	1.31251	1.71523	9.13643e-07
207829_s_at	207829_s_at|BNIP1|BCL2/adenovirus E1B 19kDa interacting protein 1	0.225283	1.25268	1.05659	1.48516	0.0695371
207835_at	207835_at|FBLN1|Fibulin 1	-0.205705	0.814073	0.696384	0.951651	0.0712054
207836_s_at	207836_s_at|RBPMS|RNA binding protein with multiple splicing	-0.213491	0.807759	0.696308	0.93705	0.0440797
207838_x_at	207838_x_at|PBXIP1|Pre-B-cell leukemia homeobox interacting protein 1	-0.158915	0.853069	0.772151	0.942467	0.0224445
207890_s_at	207890_s_at||	-0.217581	0.804462	0.685876	0.943552	0.0595244
207909_x_at	207909_x_at|DAZ2|Deleted in azoospermia 2	0.12683	1.13522	1.03881	1.24059	0.0456275
207945_s_at	207945_s_at|CSNK1D|Casein kinase 1, delta	0.319328	1.3762	1.08012	1.75345	0.0710542
207957_s_at	207957_s_at|PRKCB|Protein kinase C, beta	-0.149786	0.860892	0.785865	0.943083	0.0179039
207971_s_at	207971_s_at|CEP68|Centrosomal protein 68kDa	-0.338444	0.712878	0.569458	0.89242	0.0327318
207979_s_at	207979_s_at|CD8B|CD8b molecule	-0.159548	0.852529	0.767373	0.947134	0.0315073
207980_s_at	207980_s_at|CITED2|Cbp/p300-interacting transactivator, with Glu/Asp-rich carboxy-terminal domain, 2	-0.150391	0.860372	0.768623	0.963071	0.0669461
207998_s_at	207998_s_at|CACNA1D|Calcium channel, voltage-dependent, L type, alpha 1D subunit	-0.204323	0.815199	0.718378	0.92507	0.0203397
208002_s_at	208002_s_at|ACOT7|Acyl-CoA thioesterase 7	0.412013	1.50985	1.24742	1.82749	0.000986877
208004_at	208004_at|PROL1|Proline rich, lacrimal 1	-0.178144	0.836822	0.749746	0.934012	0.0198295
208005_at	208005_at|NTN1|Netrin 1	-0.170972	0.842845	0.747578	0.950252	0.0463324
208022_s_at	208022_s_at|CDC14B|CDC14 cell division cycle 14 homolog B (S. cerevisiae)	-0.182771	0.832959	0.738858	0.939044	0.030613
208029_s_at	208029_s_at|LAPTM4B|Lysosomal protein transmembrane 4 beta	0.148545	1.16015	1.04337	1.28999	0.0517225
208078_s_at	208078_s_at|ZEB1|Zinc finger E-box binding homeobox 1	-0.216518	0.805318	0.699406	0.927268	0.0291419
208079_s_at	208079_s_at||	0.424206	1.52838	1.36536	1.71086	1.25443e-09
208080_at	208080_at||	0.191133	1.21062	1.06805	1.37223	0.0304548
208102_s_at	208102_s_at|PSD|Pleckstrin and Sec7 domain containing	-0.159873	0.852252	0.757989	0.958239	0.0596408
208103_s_at	208103_s_at|ANP32E|Acidic (leucine-rich) nuclear phosphoprotein 32 family, member E	0.248376	1.28194	1.15051	1.42839	0.000413636
208108_s_at	208108_s_at|AVPR2|Arginine vasopressin receptor 2	-0.291063	0.747469	0.633732	0.881618	0.0100601
208116_s_at	208116_s_at|MAN1A1|Mannosidase, alpha, class 1A, member 1	-0.174315	0.840032	0.744924	0.947283	0.0416941
208131_s_at	208131_s_at|PTGIS|Prostaglandin I2 (prostacyclin) synthase	-0.197999	0.820371	0.72475	0.928608	0.02204
208158_s_at	208158_s_at|OSBPL1A|Oxysterol binding protein-like 1A	-0.37208	0.689299	0.564826	0.841203	0.00564572
208165_s_at	208165_s_at|PRSS16|Protease, serine, 16 (thymus)	-0.173106	0.841048	0.769342	0.919438	0.00376512
208180_s_at	208180_s_at|HIST1H4H|Histone cluster 1, H4h	0.151298	1.16334	1.05857	1.27849	0.0215373
208190_s_at	208190_s_at|LSR|Lipolysis stimulated lipoprotein receptor	0.260816	1.29799	1.09339	1.54087	0.0309965
208234_x_at	208234_x_at||	-0.285909	0.751331	0.61203	0.922337	0.0530512
208248_x_at	208248_x_at|APLP2|Amyloid beta (A4) precursor-like protein 2	-0.370511	0.690381	0.560429	0.850467	0.00937898
208260_at	208260_at|AVPR1B|Arginine vasopressin receptor 1B	-0.256793	0.773528	0.676773	0.884115	0.00421492
208264_s_at	208264_s_at|EIF3J|Eukaryotic translation initiation factor 3, subunit J	0.456599	1.5787	1.17944	2.1131	0.0253746
208266_at	208266_at||	-0.150735	0.860076	0.768348	0.962754	0.0663366
208278_s_at	208278_s_at||	0.150647	1.16259	1.03933	1.30046	0.0644318
208305_at	208305_at|PGR|Progesterone receptor	-0.128979	0.878992	0.832601	0.927968	0.000230791
208306_x_at	208306_x_at|HLA-DRB4|Major histocompatibility complex, class II, DR beta 4	-0.314403	0.730225	0.633116	0.842228	0.000736016
208335_s_at	208335_s_at|DARC|Duffy blood group, chemokine receptor	-0.158788	0.853177	0.802736	0.906788	4.03531e-05
208377_s_at	208377_s_at|CACNA1F|Calcium channel, voltage-dependent, L type, alpha 1F subunit	-0.239712	0.786855	0.664637	0.931546	0.0474087
208387_s_at	208387_s_at|MMP24|Matrix metallopeptidase 24 (membrane-inserted)	-0.178644	0.836404	0.747429	0.93597	0.0230016
208395_s_at	208395_s_at|URB1|URB1 ribosome biogenesis 1 homolog (S. cerevisiae)	-0.164784	0.848077	0.760102	0.946235	0.0330088
208396_s_at	208396_s_at|PDE1A|Phosphodiesterase 1A, calmodulin-dependent	-0.222881	0.80021	0.705255	0.90795	0.0100197
208398_s_at	208398_s_at|TBPL1|TBP-like 1	0.405024	1.49934	1.17517	1.91293	0.0163008
208407_s_at	208407_s_at|CTNND1|Catenin (cadherin-associated protein), delta 1	-0.432411	0.648943	0.522637	0.805773	0.00273207
208424_s_at	208424_s_at|CIAPIN1|Cytokine induced apoptosis inhibitor 1	0.401018	1.49334	1.12375	1.98449	0.0495519
208451_s_at	208451_s_at||	-0.190703	0.826378	0.768252	0.888902	3.77038e-05
208473_s_at	208473_s_at||	-0.125396	0.882148	0.8063	0.96513	0.0529224
208480_s_at	208480_s_at|ABCC6|ATP-binding cassette, sub-family C (CFTR/MRP), member 6	-0.20902	0.811379	0.69711	0.944378	0.056564
208485_x_at	208485_x_at|CFLAR|CASP8 and FADD-like apoptosis regulator	-0.326342	0.721558	0.578294	0.900314	0.0378674
208496_x_at	208496_x_at|HIST1H3G|Histone cluster 1, H3g	0.179291	1.19637	1.10658	1.29344	0.000407431
208511_at	208511_at||	0.18293	1.20073	1.05955	1.36072	0.039713
208549_x_at	208549_x_at||	0.303132	1.35409	1.0868	1.68712	0.0562002
208576_s_at	208576_s_at|HIST1H3B|Histone cluster 1, H3b	0.132052	1.14117	1.04589	1.24512	0.0316602
208609_s_at	208609_s_at|TNXB|Tenascin XB	-0.209815	0.810734	0.738835	0.88963	0.000527546
208611_s_at	208611_s_at|SPTAN1|Spectrin, alpha, non-erythrocytic 1 (alpha-fodrin)	-0.508655	0.601304	0.498135	0.725839	1.93208e-05
208613_s_at	208613_s_at|FLNB|Filamin B, beta (actin binding protein 278)	-0.195796	0.82218	0.713398	0.947548	0.0559764
208614_s_at	208614_s_at|FLNB|Filamin B, beta (actin binding protein 278)	-0.320326	0.725913	0.627537	0.83971	0.000749983
208615_s_at	208615_s_at|PTP4A2|Protein tyrosine phosphatase type IVA, member 2	-0.339375	0.712215	0.598695	0.847261	0.00354075
208629_s_at	208629_s_at|HADHA|Hydroxyacyl-Coenzyme A dehydrogenase/3-ketoacyl-Coenzyme A thiolase/enoyl-Coenzyme A hydratase (trifunctional protein), alpha subunit	-0.402028	0.668962	0.54313	0.823947	0.00402994
208631_s_at	208631_s_at|HADHA|Hydroxyacyl-Coenzyme A dehydrogenase/3-ketoacyl-Coenzyme A thiolase/enoyl-Coenzyme A hydratase (trifunctional protein), alpha subunit	-0.340982	0.711072	0.583267	0.866881	0.0122375
208645_s_at	208645_s_at||	-0.612607	0.541936	0.40785	0.720105	0.00100457
208646_at	208646_at||	-0.275261	0.759374	0.641563	0.898818	0.0187621
208655_at	208655_at||Transcribed locus	-0.343826	0.709053	0.565779	0.888608	0.0307107
208656_s_at	208656_s_at|CCNI|Cyclin I	-0.471734	0.62392	0.479965	0.811051	0.00834804
208676_s_at	208676_s_at|PA2G4|Proliferation-associated 2G4, 38kDa	0.396091	1.48601	1.12883	1.9562	0.0435798
208690_s_at	208690_s_at|PDLIM1|PDZ and LIM domain 1	-0.30726	0.735459	0.622613	0.868759	0.00645449
208692_at	208692_at|RPS3|Ribosomal protein S3	-0.353498	0.702227	0.542837	0.908418	0.057591
208696_at	208696_at|CCT5|Chaperonin containing TCP1, subunit 5 (epsilon)	0.539264	1.71474	1.41786	2.0738	6.01897e-06
208703_s_at	208703_s_at|APLP2|Amyloid beta (A4) precursor-like protein 2	-0.297419	0.742733	0.635887	0.867531	0.00436383
208704_x_at	208704_x_at|APLP2|Amyloid beta (A4) precursor-like protein 2	-0.382391	0.682229	0.557119	0.835433	0.00502601
208711_s_at	208711_s_at|CCND1|Cyclin D1	0.178191	1.19505	1.07246	1.33167	0.017718
208712_at	208712_at|CCND1|Cyclin D1	0.190419	1.20976	1.08308	1.35124	0.0122243
208718_at	208718_at||	-0.490447	0.612353	0.441728	0.848885	0.0335206
208726_s_at	208726_s_at|EIF2S2|Eukaryotic translation initiation factor 2, subunit 2 beta, 38kDa	0.509231	1.66401	1.30145	2.12757	0.00173314
208738_x_at	208738_x_at|SUMO2|SMT3 suppressor of mif two 3 homolog 2 (S. cerevisiae)	0.384482	1.46885	1.10528	1.95203	0.0626774
208744_x_at	208744_x_at|HSPH1|Heat shock 105kDa/110kDa protein 1	0.188177	1.20705	1.06429	1.36896	0.0345643
208747_s_at	208747_s_at|C1S|Complement component 1, s subcomponent	-0.181622	0.833916	0.745809	0.932433	0.0193576
208757_at	208757_at|TMED9|Transmembrane emp24 protein transport domain containing 9	0.381339	1.46424	1.1874	1.80563	0.00741584
208768_x_at	208768_x_at|RPL22|Ribosomal protein L22	-0.741679	0.476313	0.34687	0.654062	0.000307703
208771_s_at	208771_s_at|LTA4H|Leukotriene A4 hydrolase	-0.352656	0.702819	0.552326	0.894318	0.0395619
208775_at	208775_at|XPO1|Exportin 1 (CRM1 homolog, yeast)	0.622352	1.86331	1.32911	2.61221	0.00654564
208777_s_at	208777_s_at|PSMD11|Proteasome (prosome, macropain) 26S subunit, non-ATPase, 11	0.392084	1.48006	1.21171	1.80785	0.00341723
208785_s_at	208785_s_at|MAP1LC3B2|Microtubule-associated protein 1 light chain 3 beta 2	0.564894	1.75926	1.37451	2.25172	0.000432823
208787_at	208787_at|MRPL3|Mitochondrial ribosomal protein L3	0.496026	1.64218	1.23356	2.18617	0.0116218
208788_at	208788_at|ELOVL5|ELOVL family member 5, elongation of long chain fatty acids (FEN1/Elo2, SUR4/Elo3-like, yeast)	-0.227198	0.796763	0.694026	0.914708	0.0177805
208789_at	208789_at|PTRF|Polymerase I and transcript release factor	-0.22338	0.79981	0.678698	0.942535	0.0605443
208791_at	208791_at|CLU|Clusterin	-0.123404	0.883907	0.813365	0.960566	0.0362502
208795_s_at	208795_s_at|MCM7|Minichromosome maintenance complex component 7	0.35658	1.42844	1.15589	1.76524	0.0146576
208796_s_at	208796_s_at|CCNG1|Cyclin G1	-0.323257	0.723788	0.576125	0.909298	0.0480737
208799_at	208799_at||	0.520166	1.68231	1.32062	2.14306	0.0010433
208803_s_at	208803_s_at|SRP72|Signal recognition particle 72kDa	0.333608	1.396	1.11178	1.75288	0.0392625
208805_at	208805_at|PSMA6|Proteasome (prosome, macropain) subunit, alpha type, 6	0.613227	1.84638	1.42125	2.39867	0.000299419
208807_s_at	208807_s_at|CHD3|Chromodomain helicase DNA binding protein 3	-0.441325	0.643184	0.488477	0.846889	0.0214709
208808_s_at	208808_s_at|HMGB2|High-mobility group box 2	0.489839	1.63205	1.35873	1.96035	2.43744e-05
208812_x_at	208812_x_at|HLA-C|Major histocompatibility complex, class I, C	-0.3404	0.711486	0.565277	0.895512	0.0369318
208815_x_at	208815_x_at|HSPA4|Heat shock 70kDa protein 4	0.496917	1.64365	1.24898	2.16301	0.00785929
208821_at	208821_at|SNRPB|Small nuclear ribonucleoprotein polypeptides B and B1	0.327908	1.38806	1.11391	1.72969	0.0353091
208829_at	208829_at|TAPBP|TAP binding protein (tapasin)	-0.2919	0.746843	0.619419	0.900481	0.0260533
208836_at	208836_at|ATP1B3|ATPase, Na+/K+ transporting, beta 3 polypeptide	0.360272	1.43372	1.15303	1.78274	0.017063
208838_at	208838_at|CAND1|Cullin-associated and neddylation-dissociated 1	0.482374	1.61992	1.31457	1.99618	0.000380015
208839_s_at	208839_s_at|CAND1|Cullin-associated and neddylation-dissociated 1	0.445848	1.56181	1.24655	1.95681	0.00306149
208841_s_at	208841_s_at|G3BP2|GTPase activating protein (SH3 domain) binding protein 2	0.410808	1.50804	1.15091	1.97598	0.0310441
208845_at	208845_at||	0.51735	1.67758	1.31629	2.13802	0.00116988
208857_s_at	208857_s_at|PCMT1|Protein-L-isoaspartate (D-aspartate) O-methyltransferase	0.312617	1.367	1.08314	1.72525	0.0645803
208862_s_at	208862_s_at|CTNND1|Catenin (cadherin-associated protein), delta 1	-0.346009	0.707506	0.552575	0.905876	0.0517682
208864_s_at	208864_s_at|TXN|Thioredoxin	0.462027	1.58729	1.25081	2.01427	0.00382648
208870_x_at	208870_x_at|ATP5C1|ATP synthase, H+ transporting, mitochondrial F1 complex, gamma polypeptide 1	0.484947	1.62409	1.25091	2.10859	0.00599099
208871_at	208871_at|ATN1|Atrophin 1	-0.148945	0.861617	0.770662	0.963306	0.0666239
208875_s_at	208875_s_at||	0.478064	1.61295	1.28854	2.01904	0.00120119
208876_s_at	208876_s_at||	0.33689	1.40058	1.1166	1.75679	0.0357289
208881_x_at	208881_x_at|IDI1|Isopentenyl-diphosphate delta isomerase 1	0.328636	1.38907	1.18029	1.63479	0.00242607
208886_at	208886_at|H1F0|H1 histone family, member 0	-0.212547	0.808522	0.692971	0.943341	0.0563221
208887_at	208887_at|EIF3G|Eukaryotic translation initiation factor 3, subunit G	-0.420237	0.656891	0.529451	0.815007	0.0036793
208891_at	208891_at|DUSP6|Dual specificity phosphatase 6	-0.184474	0.831541	0.730516	0.946538	0.0466136
208894_at	208894_at|HLA-DRA|Major histocompatibility complex, class II, DR alpha	-0.225291	0.798284	0.719787	0.885341	0.000882736
208895_s_at	208895_s_at|DDX18|DEAD (Asp-Glu-Ala-Asp) box polypeptide 18	0.443257	1.55777	1.1774	2.06102	0.0235373
208897_s_at	208897_s_at|DDX18|DEAD (Asp-Glu-Ala-Asp) box polypeptide 18	0.458082	1.58104	1.23725	2.02036	0.00564572
208898_at	208898_at|ATP6V1D|ATPase, H+ transporting, lysosomal 34kDa, V1 subunit D	0.396535	1.48667	1.12655	1.96189	0.0455584
208904_s_at	208904_s_at|RPS28|Ribosomal protein S28	-0.666699	0.513401	0.380557	0.692617	0.000640518
208905_at	208905_at|CYCS|Cytochrome c, somatic	0.681289	1.97642	1.55485	2.5123	5.93056e-06
208914_at	208914_at|GGA2|Golgi associated, gamma adaptin ear containing, ARF binding protein 2	-0.367955	0.692148	0.543416	0.881589	0.0309488
208922_s_at	208922_s_at|NXF1|Nuclear RNA export factor 1	-0.551513	0.576078	0.437018	0.759387	0.00275857
208929_x_at	208929_x_at|RPL13|Ribosomal protein L13	-0.401613	0.66924	0.507509	0.88251	0.0414658
208931_s_at	208931_s_at||	-0.370677	0.690267	0.542439	0.878382	0.0287005
208937_s_at	208937_s_at|ID1|Inhibitor of DNA binding 1, dominant negative helix-loop-helix protein	-0.339963	0.711797	0.614333	0.824722	0.000381827
208944_at	208944_at||	-0.308877	0.734271	0.621853	0.867012	0.00595437
208948_s_at	208948_s_at|STAU1|Staufen, RNA binding protein, homolog 1 (Drosophila)	0.642267	1.90079	1.41375	2.55559	0.000919481
208956_x_at	208956_x_at|DUT|Deoxyuridine triphosphatase	0.522359	1.686	1.22127	2.32758	0.0199773
208962_s_at	208962_s_at|FADS1|Fatty acid desaturase 1	0.181429	1.19893	1.05482	1.36273	0.0480737
208968_s_at	208968_s_at|CIAPIN1|Cytokine induced apoptosis inhibitor 1	0.568072	1.76486	1.32902	2.34363	0.00263861
208977_x_at	208977_x_at|TUBB2C|Tubulin, beta 2C	0.607412	1.83567	1.4188	2.37503	0.000269337
208981_at	208981_at||	-0.28666	0.750767	0.606137	0.929907	0.065561
208983_s_at	208983_s_at|PECAM1|Platelet/endothelial cell adhesion molecule	-0.174474	0.839898	0.758862	0.929589	0.0123328
208985_s_at	208985_s_at|EIF3J|Eukaryotic translation initiation factor 3, subunit J	0.662409	1.93946	1.36015	2.76549	0.00566781
208991_at	208991_at|STAT3|Signal transducer and activator of transcription 3 (acute-phase response factor)	-0.388279	0.678223	0.542513	0.847882	0.0113072
209002_s_at	209002_s_at|CALCOCO1|Calcium binding and coiled-coil domain 1	-0.550866	0.576451	0.451826	0.73545	0.000522765
209006_s_at	209006_s_at|C1orf63|Chromosome 1 open reading frame 63	-0.217117	0.804836	0.697569	0.928598	0.0313378
209009_at	209009_at|ESD|Esterase D/formylglutathione hydrolase	-0.445889	0.640255	0.486497	0.842608	0.0196324
209018_s_at	209018_s_at|PINK1|PTEN induced putative kinase 1	-0.721697	0.485927	0.350814	0.673077	0.000685543
209019_s_at	209019_s_at|PINK1|PTEN induced putative kinase 1	-0.407603	0.665243	0.510912	0.866191	0.0278773
209025_s_at	209025_s_at|SYNCRIP|Synaptotagmin binding, cytoplasmic RNA interacting protein	0.398782	1.49001	1.19289	1.86114	0.00857658
209034_at	209034_at|PNRC1|Proline-rich nuclear receptor coactivator 1	-0.261442	0.76994	0.646922	0.916353	0.0335206
209047_at	209047_at|AQP1|Aquaporin 1 (Colton blood group)	-0.353819	0.702002	0.605815	0.81346	0.000200491
209053_s_at	209053_s_at||	0.277355	1.31964	1.15446	1.50844	0.00171292
209056_s_at	209056_s_at|CDC5L|CDC5 cell division cycle 5-like (S. pombe)	0.611611	1.8434	1.35035	2.51648	0.0033274
209070_s_at	209070_s_at|RGS5|Regulator of G-protein signaling 5	-0.135472	0.873303	0.790395	0.964909	0.0610955
209074_s_at	209074_s_at|FAM107A|Family with sequence similarity 107, member A	-0.106133	0.899305	0.832827	0.97109	0.0555672
209075_s_at	209075_s_at|ISCU|Iron-sulfur cluster scaffold homolog (E. coli)	-0.489463	0.612956	0.465255	0.807545	0.00945731
209076_s_at	209076_s_at||	0.390858	1.47825	1.14453	1.90927	0.0302256
209083_at	209083_at|CORO1A|Coronin, actin binding protein, 1A	-0.168376	0.845036	0.757284	0.942957	0.0290743
209090_s_at	209090_s_at||	-0.421346	0.656163	0.483706	0.890108	0.0555672
209096_at	209096_at|UBE2V2|Ubiquitin-conjugating enzyme E2 variant 2	0.488879	1.63049	1.31683	2.01886	0.000434643
209102_s_at	209102_s_at|HBP1|HMG-box transcription factor 1	-0.502604	0.604953	0.461642	0.792754	0.00595437
209103_s_at	209103_s_at|UFD1L|Ubiquitin fusion degradation 1 like (yeast)	0.474686	1.60751	1.25529	2.05855	0.00425712
209106_at	209106_at|NCOA1|Nuclear receptor coactivator 1	-0.250371	0.778512	0.643718	0.941531	0.0713532
209107_x_at	209107_x_at|NCOA1|Nuclear receptor coactivator 1	-0.490523	0.612306	0.471031	0.795954	0.00558963
209108_at	209108_at|TSPAN6|Tetraspanin 6	-0.272379	0.761566	0.658104	0.881293	0.0057235
209109_s_at	209109_s_at|TSPAN6|Tetraspanin 6	-0.160464	0.851748	0.757491	0.957735	0.0586505
209122_at	209122_at|ADFP|Adipose differentiation-related protein	0.329047	1.38964	1.20558	1.60181	0.000366805
209134_s_at	209134_s_at|RPS6|Ribosomal protein S6	-0.847253	0.428591	0.315466	0.58228	1.12276e-05
209137_s_at	209137_s_at|USP10|Ubiquitin specific peptidase 10	0.396538	1.48667	1.20031	1.84135	0.00612261
209138_x_at	209138_x_at|IGL@|Immunoglobulin lambda locus	-0.127661	0.880152	0.828779	0.93471	0.00125331
209140_x_at	209140_x_at|HLA-B|Major histocompatibility complex, class I, B	-0.28194	0.754319	0.61394	0.926796	0.0584816
209143_s_at	209143_s_at|CLNS1A|Chloride channel, nucleotide-sensitive, 1A	0.261467	1.29883	1.07968	1.56248	0.0484277
209146_at	209146_at||Transcribed locus	0.309005	1.36207	1.13733	1.63122	0.0126991
209147_s_at	209147_s_at|PPAP2A|Phosphatidic acid phosphatase type 2A	-0.282321	0.754031	0.629299	0.903487	0.0259148
209165_at	209165_at|AATF|Apoptosis antagonizing transcription factor	0.345767	1.41307	1.10467	1.80757	0.0508002
209172_s_at	209172_s_at|CENPF|Centromere protein F, 350/400ka (mitosin)	0.4257	1.53066	1.29905	1.80357	4.40597e-05
209189_at	209189_at|FOS|V-fos FBJ murine osteosarcoma viral oncogene homolog	-0.130744	0.877442	0.813492	0.94642	0.0119516
209199_s_at	209199_s_at|MEF2C|Myocyte enhancer factor 2C	-0.285289	0.751797	0.623033	0.907174	0.0312608
209203_s_at	209203_s_at||	-0.228209	0.795958	0.672434	0.942172	0.0623972
209216_at	209216_at|WDR45|WD repeat domain 45	-0.473618	0.622745	0.485566	0.798679	0.00465338
209218_at	209218_at|SQLE|Squalene epoxidase	0.315974	1.37159	1.2017	1.56551	0.000218041
209219_at	209219_at|RDBP|RD RNA binding protein	0.426969	1.53261	1.1965	1.96312	0.0120674
209220_at	209220_at|GPC3|Glypican 3	-0.173171	0.840994	0.751306	0.941388	0.0290743
209222_s_at	209222_s_at|OSBPL2|Oxysterol binding protein-like 2	0.342678	1.40872	1.12346	1.76639	0.0316602
209238_at	209238_at|STX3|Syntaxin 3	0.361696	1.43576	1.0968	1.87949	0.0645803
209239_at	209239_at|NFKB1|Nuclear factor of kappa light polypeptide gene enhancer in B-cells 1	-0.665699	0.513914	0.394532	0.669419	8.19914e-05
209251_x_at	209251_x_at|TUBA1C|Tubulin, alpha 1c	0.453019	1.57305	1.1172	2.21491	0.0694134
209259_s_at	209259_s_at|SMC3|Structural maintenance of chromosomes 3	0.381258	1.46413	1.12515	1.90522	0.0422693
209262_s_at	209262_s_at|NR2F6|Nuclear receptor subfamily 2, group F, member 6	0.2931	1.34058	1.11102	1.61757	0.025991
209264_s_at	209264_s_at|TSPAN4|Tetraspanin 4	-0.245869	0.782025	0.669796	0.913059	0.0231597
209270_at	209270_at|LAMB3|Laminin, beta 3	-0.133646	0.8749	0.790748	0.968008	0.0700394
209272_at	209272_at|NAB1|NGFI-A binding protein 1 (EGR1 binding protein 1)	-0.350515	0.704325	0.575101	0.862586	0.0118706
209273_s_at	209273_s_at|ISCA1|Iron-sulfur cluster assembly 1 homolog (S. cerevisiae)	0.390493	1.47771	1.09872	1.98742	0.071156
209285_s_at	209285_s_at|C3orf63|Chromosome 3 open reading frame 63	-0.364053	0.694855	0.554156	0.871276	0.0209658
209292_at	209292_at|ID4|Inhibitor of DNA binding 4, dominant negative helix-loop-helix protein	-0.143565	0.866264	0.790868	0.948849	0.0242571
209302_at	209302_at|POLR2H|Polymerase (RNA) II (DNA directed) polypeptide H	0.662559	1.93975	1.47723	2.54708	0.000156546
209308_s_at	209308_s_at|BNIP2|BCL2/adenovirus E1B 19kDa interacting protein 2	0.417521	1.51819	1.1724	1.96598	0.0204233
209309_at	209309_at|AZGP1|Alpha-2-glycoprotein 1, zinc-binding	-0.116429	0.890093	0.831746	0.952532	0.0124564
209312_x_at	209312_x_at||MHC class II HLA-DRB3 mRNA (HLA-DRB3*01012 allele)	-0.250545	0.778377	0.68216	0.888165	0.00475115
209326_at	209326_at|SLC35A2|Solute carrier family 35 (UDP-galactose transporter), member A2	0.384075	1.46826	1.13239	1.90374	0.0370639
209331_s_at	209331_s_at|MAX|MYC associated factor X	-0.425925	0.653165	0.492988	0.865385	0.0318114
209349_at	209349_at|RAD50|RAD50 homolog (S. cerevisiae)	-0.273931	0.760385	0.647077	0.893534	0.0137046
209351_at	209351_at|KRT14|Keratin 14	-0.0657508	0.936364	0.893467	0.981321	0.0513285
209352_s_at	209352_s_at|SIN3B|SIN3 homolog B, transcription regulator (yeast)	-0.272754	0.76128	0.636959	0.909866	0.029904
209354_at	209354_at|TNFRSF14|Tumor necrosis factor receptor superfamily, member 14 (herpesvirus entry mediator)	-0.43917	0.644571	0.518373	0.801493	0.00245325
209355_s_at	209355_s_at|PPAP2B|Phosphatidic acid phosphatase type 2B	-0.254947	0.774958	0.684532	0.877328	0.00191743
209358_at	209358_at|TAF11|TAF11 RNA polymerase II, TATA box binding protein (TBP)-associated factor, 28kDa	0.419678	1.52147	1.16369	1.98926	0.025439
209360_s_at	209360_s_at|RUNX1|Runt-related transcription factor 1	-0.26014	0.770944	0.653328	0.909734	0.0247955
209368_at	209368_at|EPHX2|Epoxide hydrolase 2, cytoplasmic	-0.188766	0.82798	0.769647	0.890734	4.7176e-05
209374_s_at	209374_s_at|IGHG1|Immunoglobulin heavy constant gamma 1 (G1m marker)	-0.133312	0.875192	0.82406	0.929497	0.000688901
209375_at	209375_at|XPC|Xeroderma pigmentosum, complementation group C	-0.697849	0.497655	0.366898	0.675012	0.000432789
209380_s_at	209380_s_at|ABCC5|ATP-binding cassette, sub-family C (CFTR/MRP), member 5	0.455902	1.5776	1.33017	1.87104	2.43744e-05
209388_at	209388_at|PAPOLA|Poly(A) polymerase alpha	0.322545	1.38064	1.12886	1.68857	0.0216033
209392_at	209392_at|ENPP2|Ectonucleotide pyrophosphatase/phosphodiesterase 2	-0.196162	0.821879	0.736427	0.917247	0.0088918
209397_at	209397_at|ME2|Malic enzyme 2, NAD(+)-dependent, mitochondrial	0.38578	1.47076	1.17882	1.835	0.0110641
209407_s_at	209407_s_at|DEAF1|Deformed epidermal autoregulatory factor 1 (Drosophila)	-0.349148	0.705288	0.598505	0.831124	0.00122076
209408_at	209408_at|KIF2C|Kinesin family member 2C	0.378193	1.45964	1.26216	1.68802	4.14939e-05
209409_at	209409_at|GRB10|Growth factor receptor-bound protein 10	-0.26261	0.769042	0.635698	0.930355	0.0560781
209421_at	209421_at|MSH2|MutS homolog 2, colon cancer, nonpolyposis type 1 (E. coli)	0.30002	1.34989	1.08309	1.6824	0.0600681
209435_s_at	209435_s_at||	-0.290033	0.748239	0.605083	0.925264	0.0591954
209447_at	209447_at|SYNE1|Spectrin repeat containing, nuclear envelope 1	-0.235481	0.790191	0.698554	0.89385	0.00447337
209448_at	209448_at|HTATIP2|HIV-1 Tat interactive protein 2, 30kDa	0.316296	1.37204	1.17638	1.60024	0.00191505
209460_at	209460_at|ABAT|4-aminobutyrate aminotransferase	-0.137542	0.871498	0.804647	0.943904	0.0121477
209462_at	209462_at|APLP1|Amyloid beta (A4) precursor-like protein 1	0.0894148	1.09353	1.02367	1.16816	0.0620379
209463_s_at	209463_s_at|TAF12|TAF12 RNA polymerase II, TATA box binding protein (TBP)-associated factor, 20kDa	-0.230571	0.79408	0.685869	0.919364	0.0245152
209464_at	209464_at|AURKB|Aurora kinase B	0.350768	1.42016	1.23509	1.63296	8.52774e-05
209473_at	209473_at||Transcribed locus	-0.364249	0.694718	0.546326	0.883416	0.0315685
209478_at	209478_at|STRA13|Stimulated by retinoic acid 13 homolog (mouse)	0.434011	1.54344	1.30251	1.82892	5.92351e-05
209479_at	209479_at|CCDC28A|Coiled-coil domain containing 28A	-0.481585	0.617804	0.488173	0.781856	0.00205551
209480_at	209480_at|HLA-DQB1|Major histocompatibility complex, class II, DQ beta 1	-0.0749833	0.927759	0.88726	0.970106	0.0149256
209481_at	209481_at||	-0.487323	0.614269	0.452548	0.833781	0.0223311
209482_at	209482_at|POP7|Processing of precursor 7, ribonuclease P/MRP subunit (S. cerevisiae)	0.517941	1.67857	1.2945	2.17658	0.00280679
209485_s_at	209485_s_at|OSBPL1A|Oxysterol binding protein-like 1A	-0.257818	0.772736	0.672571	0.887818	0.00600115
209493_at	209493_at||	-0.159895	0.852233	0.761591	0.953662	0.0470289
209499_x_at	209499_x_at|TNFSF13|Tumor necrosis factor (ligand) superfamily, member 13	-0.335851	0.714729	0.589863	0.866029	0.010788
209507_at	209507_at|RPA3|Replication protein A3, 14kDa	0.484498	1.62336	1.34131	1.96472	6.89248e-05
209508_x_at	209508_x_at|CFLAR|CASP8 and FADD-like apoptosis regulator	-0.303434	0.738279	0.59028	0.923385	0.0615073
209515_s_at	209515_s_at|RAB27A|RAB27A, member RAS oncogene family	-0.375181	0.687165	0.549685	0.85903	0.0148805
209520_s_at	209520_s_at|NCBP1|Nuclear cap binding protein subunit 1, 80kDa	0.30614	1.35817	1.07633	1.71382	0.0714802
209523_at	209523_at|TAF2|TAF2 RNA polymerase II, TATA box binding protein (TBP)-associated factor, 150kDa	0.339027	1.40358	1.14749	1.71682	0.0147442
209527_at	209527_at|EXOSC2|Exosome component 2	0.435698	1.54604	1.19921	1.99318	0.0126061
209539_at	209539_at|ARHGEF6|Rac/Cdc42 guanine nucleotide exchange factor (GEF) 6	-0.488406	0.613604	0.514471	0.731839	1.07661e-05
209540_at	209540_at|IGF1|Insulin-like growth factor 1 (somatomedin C)	-0.228562	0.795677	0.729546	0.867803	3.27947e-05
209541_at	209541_at|IGF1|Insulin-like growth factor 1 (somatomedin C)	-0.240295	0.786395	0.713711	0.866482	0.00011134
209542_x_at	209542_x_at|IGF1|Insulin-like growth factor 1 (somatomedin C)	-0.178075	0.836879	0.768197	0.911703	0.00166195
209543_s_at	209543_s_at|CD34|CD34 molecule	-0.389092	0.677672	0.547789	0.838351	0.00702762
209551_at	209551_at|YIPF4|Yip1 domain family, member 4	0.390316	1.47745	1.16639	1.87146	0.0172831
209563_x_at	209563_x_at|CALM1|Calmodulin 1 (phosphorylase kinase, delta)	0.458751	1.5821	1.18705	2.10861	0.0221415
209566_at	209566_at|INSIG2|Insulin induced gene 2	0.284402	1.32897	1.07527	1.64252	0.0646883
209568_s_at	209568_s_at|RGL1|Ral guanine nucleotide dissociation stimulator-like 1	-0.342621	0.709907	0.579156	0.870177	0.0147391
209573_s_at	209573_s_at|C18orf1|Chromosome 18 open reading frame 1	0.200843	1.22243	1.05485	1.41664	0.0601046
209574_s_at	209574_s_at|C18orf1|Chromosome 18 open reading frame 1	0.276055	1.31792	1.11144	1.56276	0.0199773
209584_x_at	209584_x_at|APOBEC3C|Apolipoprotein B mRNA editing enzyme, catalytic polypeptide-like 3C	-0.263464	0.768385	0.639808	0.922802	0.0439681
209593_s_at	209593_s_at|TOR1B|Torsin family 1, member B (torsin B)	0.570169	1.76857	1.27171	2.45955	0.0118864
209598_at	209598_at|PNMA2|Paraneoplastic antigen MA2	-0.183608	0.832262	0.743238	0.931949	0.0197311
209608_s_at	209608_s_at|ACAT2|Acetyl-Coenzyme A acetyltransferase 2	0.276849	1.31897	1.07063	1.62491	0.0685908
209612_s_at	209612_s_at|ADH1B|Alcohol dehydrogenase 1B (class I), beta polypeptide	-0.110153	0.895698	0.839652	0.955484	0.0132559
209613_s_at	209613_s_at|ADH1B|Alcohol dehydrogenase 1B (class I), beta polypeptide	-0.0763541	0.926488	0.877926	0.977737	0.0477673
209619_at	209619_at|CD74|CD74 molecule, major histocompatibility complex, class II invariant chain	-0.322446	0.724375	0.629939	0.832969	0.000381827
209622_at	209622_at|STK16|Serine/threonine kinase 16	-0.257734	0.772801	0.638588	0.935221	0.062847
209642_at	209642_at|BUB1|Budding uninhibited by benzimidazoles 1 homolog (yeast)	0.478927	1.61434	1.4109	1.84712	6.92332e-09
209643_s_at	209643_s_at|PLD2|Phospholipase D2	-0.523351	0.592532	0.465081	0.75491	0.000970766
209662_at	209662_at|CETN3|Centrin, EF-hand protein, 3 (CDC31 homolog, yeast)	0.346984	1.41479	1.1237	1.7813	0.0327318
209663_s_at	209663_s_at|ITGA7|Integrin, alpha 7	-0.139856	0.869483	0.794134	0.951982	0.028032
209676_at	209676_at|TFPI|Tissue factor pathway inhibitor (lipoprotein-associated coagulation inhibitor)	-0.199342	0.81927	0.713013	0.941362	0.0444274
209680_s_at	209680_s_at|KIFC1|Kinesin family member C1	0.218027	1.24362	1.12757	1.37161	0.000641199
209685_s_at	209685_s_at|PRKCB|Protein kinase C, beta	-0.255736	0.774347	0.66459	0.90223	0.0153878
209687_at	209687_at||	-0.264077	0.767914	0.691704	0.852522	7.57731e-05
209702_at	209702_at|FTO|Fat mass and obesity associated	-0.283093	0.75345	0.627842	0.904187	0.026988
209706_at	209706_at|NKX3-1|NK3 homeobox 1	-0.197143	0.821073	0.739796	0.91128	0.00495894
209709_s_at	209709_s_at|HMMR|Hyaluronan-mediated motility receptor (RHAMM)	0.385351	1.47013	1.24199	1.74018	0.000441247
209714_s_at	209714_s_at|CDKN3|Cyclin-dependent kinase inhibitor 3	0.503361	1.65427	1.40807	1.94352	3.82267e-07
209716_at	209716_at||	-0.304073	0.737807	0.615706	0.884121	0.0148805
209723_at	209723_at|SERPINB9|Serpin peptidase inhibitor, clade B (ovalbumin), member 9	-0.219191	0.803168	0.68011	0.948493	0.0710804
209731_at	209731_at|NTHL1|Nth endonuclease III-like 1 (E. coli)	0.310256	1.36377	1.13257	1.64217	0.0156422
209735_at	209735_at|ABCG2|ATP-binding cassette, sub-family G (WHITE), member 2	-0.320664	0.725667	0.617338	0.853006	0.00295541
209740_s_at	209740_s_at|PNPLA4|Patatin-like phospholipase domain containing 4	-0.154558	0.856794	0.766411	0.957835	0.0546933
209744_x_at	209744_x_at|ITCH|Itchy E3 ubiquitin protein ligase homolog (mouse)	0.368765	1.44595	1.10837	1.88635	0.0546086
209747_at	209747_at|TGFB3|Transforming growth factor, beta 3	-0.296807	0.743188	0.624314	0.884696	0.0133545
209753_s_at	209753_s_at|TMPO|Thymopoietin	0.34565	1.41291	1.14556	1.74265	0.0176211
209763_at	209763_at||	-0.154113	0.857175	0.784083	0.937082	0.0118706
209773_s_at	209773_s_at|RRM2|Ribonucleotide reductase M2 polypeptide	0.417067	1.5175	1.34068	1.71765	3.86906e-08
209774_x_at	209774_x_at|CXCL2|Chemokine (C-X-C motif) ligand 2	-0.137089	0.871893	0.806078	0.943082	0.0108702
209780_at	209780_at|PHTF2|Putative homeodomain transcription factor 2	0.475642	1.60905	1.23408	2.09794	0.00858104
209785_s_at	209785_s_at|PLA2G4C|Phospholipase A2, group IVC (cytosolic, calcium-independent)	-0.218626	0.803623	0.691278	0.934225	0.0414658
209795_at	209795_at|CD69|CD69 molecule	-0.184342	0.831651	0.748275	0.924318	0.0109676
209798_at	209798_at|NPAT|Nuclear protein, ataxia-telangiectasia locus	-0.594729	0.551712	0.421107	0.722824	0.000745372
209803_s_at	209803_s_at|PHLDA2|Pleckstrin homology-like domain, family A, member 2	0.25982	1.2967	1.15438	1.45656	0.000609171
209815_at	209815_at|PTCH1|Patched homolog 1 (Drosophila)	-0.159915	0.852217	0.757725	0.958492	0.0604293
209821_at	209821_at|IL33|Interleukin 33	-0.140475	0.868945	0.79789	0.946328	0.017718
209825_s_at	209825_s_at|UCK2|Uridine-cytidine kinase 2	0.232316	1.26152	1.06158	1.49911	0.0638861
209827_s_at	209827_s_at|IL16|Interleukin 16 (lymphocyte chemoattractant factor)	-0.324093	0.723183	0.587939	0.889536	0.025439
209828_s_at	209828_s_at|IL16|Interleukin 16 (lymphocyte chemoattractant factor)	-0.259975	0.771071	0.690222	0.861391	0.000292744
209831_x_at	209831_x_at|DNASE2|Deoxyribonuclease II, lysosomal	-0.569297	0.565923	0.400337	0.799998	0.017865
209832_s_at	209832_s_at|CDT1|Chromatin licensing and DNA replication factor 1	0.193148	1.21306	1.06315	1.38411	0.039483
209835_x_at	209835_x_at|CD44|CD44 molecule (Indian blood group)	-0.31586	0.729161	0.630941	0.842672	0.000845734
209836_x_at	209836_x_at|BOLA2|BolA homolog 2 (E. coli)	0.338336	1.40261	1.18239	1.66385	0.00299426
209840_s_at	209840_s_at|LRRN3|Leucine rich repeat neuronal 3	-0.156316	0.855289	0.779509	0.938435	0.0146067
209841_s_at	209841_s_at|LRRN3|Leucine rich repeat neuronal 3	-0.222161	0.800787	0.698464	0.918099	0.0195333
209842_at	209842_at|SOX10|SRY (sex determining region Y)-box 10	-0.119072	0.887744	0.830793	0.9486	0.00846066
209862_s_at	209862_s_at|CEP57|Centrosomal protein 57kDa	-0.347074	0.706753	0.546416	0.914138	0.063314
209863_s_at	209863_s_at|TP63|Tumor protein p63	-0.171675	0.842253	0.746952	0.949712	0.0455584
209866_s_at	209866_s_at||Transcribed locus	-0.144701	0.865281	0.780482	0.959294	0.0511308
209867_s_at	209867_s_at||	-0.162249	0.850229	0.761354	0.949479	0.0386212
209869_at	209869_at|ADRA2A|Adrenergic, alpha-2A-, receptor	-0.255201	0.774761	0.683628	0.878042	0.00212423
209875_s_at	209875_s_at|SPP1|Secreted phosphoprotein 1	0.20117	1.22283	1.11005	1.34707	0.00166287
209882_at	209882_at|RIT1|Ras-like without CAAX 1	0.49419	1.63917	1.30803	2.05415	0.000804375
209891_at	209891_at|SPC25|SPC25, NDC80 kinetochore complex component, homolog (S. cerevisiae)	0.395463	1.48507	1.26852	1.7386	8.70838e-05
209894_at	209894_at|LEPR|Leptin receptor	-0.168477	0.844951	0.767347	0.930403	0.0107885
209897_s_at	209897_s_at|SLIT2|Slit homolog 2 (Drosophila)	-0.334284	0.715851	0.607525	0.843492	0.00214141
209907_s_at	209907_s_at|ITSN2|Intersectin 2	-0.518553	0.595382	0.420178	0.84364	0.0355886
209916_at	209916_at|DHTKD1|Dehydrogenase E1 and transketolase domain containing 1	0.251655	1.28615	1.10923	1.49129	0.0135086
209925_at	209925_at|OCLN|Occludin	0.24623	1.27919	1.09281	1.49737	0.0256848
209927_s_at	209927_s_at|C1orf77|Chromosome 1 open reading frame 77	0.40807	1.50391	1.13281	1.99658	0.0437473
209934_s_at	209934_s_at|ATP2C1|ATPase, Ca++ transporting, type 2C, member 1	0.364718	1.44011	1.16481	1.78048	0.0123638
209935_at	209935_at|ATP2C1|ATPase, Ca++ transporting, type 2C, member 1	0.32315	1.38147	1.13175	1.6863	0.0199156
209940_at	209940_at|PARP3|Poly (ADP-ribose) polymerase family, member 3	-0.34534	0.707979	0.615002	0.815013	0.000135737
209942_x_at	209942_x_at|MAGEA3|Melanoma antigen family A, 3	0.067361	1.06968	1.01664	1.12549	0.0693533
209950_s_at	209950_s_at|VILL|Villin-like	-0.193958	0.823692	0.745388	0.910222	0.00378288
209960_at	209960_at||	-0.154671	0.856697	0.778536	0.942706	0.0202436
209993_at	209993_at|ABCB1|ATP-binding cassette, sub-family B (MDR/TAP), member 1	-0.256051	0.774102	0.682944	0.877428	0.00207277
209994_s_at	209994_s_at|ABCB1|ATP-binding cassette, sub-family B (MDR/TAP), member 1	-0.156166	0.855417	0.780613	0.93739	0.0131533
210006_at	210006_at|ABHD14A|Abhydrolase domain containing 14A	-0.579152	0.560374	0.437564	0.717651	0.000304397
210007_s_at	210007_s_at|GPD2|Glycerol-3-phosphate dehydrogenase 2 (mitochondrial)	0.278398	1.32101	1.11324	1.56756	0.0193576
210010_s_at	210010_s_at|SLC25A1|Solute carrier family 25 (mitochondrial carrier; citrate transporter), member 1	0.274757	1.31621	1.09743	1.57861	0.0320668
210024_s_at	210024_s_at|UBE2E3|Ubiquitin-conjugating enzyme E2E 3 (UBC4/5 homolog, yeast)	-0.178375	0.836628	0.739239	0.946849	0.0435418
210049_at	210049_at|SERPINC1|Serpin peptidase inhibitor, clade C (antithrombin), member 1	-0.208983	0.811409	0.694014	0.948661	0.0661777
210052_s_at	210052_s_at|TPX2|TPX2, microtubule-associated, homolog (Xenopus laevis)	0.315919	1.37152	1.21412	1.54932	4.4536e-05
210059_s_at	210059_s_at|MAPK13|Mitogen-activated protein kinase 13	0.297644	1.34668	1.09623	1.65435	0.0425125
210062_s_at	210062_s_at||	-0.328587	0.71994	0.616229	0.841105	0.00132312
210072_at	210072_at|CCL19|Chemokine (C-C motif) ligand 19	-0.15192	0.859057	0.797836	0.924975	0.00191743
210074_at	210074_at|CTSL2|Cathepsin L2	0.220403	1.24658	1.10103	1.41137	0.00946814
210097_s_at	210097_s_at||	0.610993	1.84226	1.41433	2.39967	0.000375812
210098_s_at	210098_s_at||	0.335009	1.39795	1.1762	1.66152	0.00382648
210108_at	210108_at|CACNA1D|Calcium channel, voltage-dependent, L type, alpha 1D subunit	-0.138325	0.870816	0.799526	0.948462	0.0199773
210113_s_at	210113_s_at|NLRP1|NLR family, pyrin domain containing 1	-0.154405	0.856925	0.778082	0.943757	0.0218738
210137_s_at	210137_s_at|DCTD|DCMP deaminase	-0.331769	0.717653	0.573776	0.897608	0.0364331
210144_at	210144_at|TBC1D22A|TBC1 domain family, member 22A	-0.280923	0.755086	0.640581	0.89006	0.0130217
210149_s_at	210149_s_at|ATP5H|ATP synthase, H+ transporting, mitochondrial F0 complex, subunit d	0.440461	1.55342	1.24446	1.9391	0.00292286
210156_s_at	210156_s_at|PCMT1|Protein-L-isoaspartate (D-aspartate) O-methyltransferase	0.332827	1.39491	1.1376	1.7104	0.0188527
210166_at	210166_at|TLR5|Toll-like receptor 5	-0.35124	0.703815	0.568235	0.871745	0.0179986
210168_at	210168_at|C6|Complement component 6	-0.242755	0.784463	0.694412	0.886193	0.00284768
210196_s_at	210196_s_at|PSG1|Pregnancy specific beta-1-glycoprotein 1	0.142626	1.1533	1.05578	1.25982	0.0205065
210201_x_at	210201_x_at|BIN1|Bridging integrator 1	-0.357246	0.6996	0.574976	0.851236	0.00734741
210202_s_at	210202_s_at|BIN1|Bridging integrator 1	-0.139053	0.870182	0.791547	0.956628	0.0389253
210211_s_at	210211_s_at|HSP90AA1|Heat shock protein 90kDa alpha (cytosolic), class A member 1	0.68719	1.98812	1.53106	2.58164	3.39386e-05
210222_s_at	210222_s_at|RTN1|Reticulon 1	-0.218723	0.803545	0.718068	0.899197	0.00374298
210223_s_at	210223_s_at|MR1|Major histocompatibility complex, class I-related	-0.33981	0.711906	0.575986	0.8799	0.0214709
210224_at	210224_at|MR1|Major histocompatibility complex, class I-related	-0.304947	0.737163	0.58693	0.925849	0.0659653
210233_at	210233_at|IL1RAP|Interleukin 1 receptor accessory protein	0.115166	1.12206	1.02977	1.22262	0.0648819
210234_at	210234_at|GRM4|Glutamate receptor, metabotropic 4	-0.225302	0.798275	0.672704	0.947286	0.0714775
210235_s_at	210235_s_at|PPFIA1|Protein tyrosine phosphatase, receptor type, f polypeptide (PTPRF), interacting protein (liprin), alpha 1	0.312963	1.36747	1.1831	1.58057	0.000970766
210236_at	210236_at|PPFIA1|Protein tyrosine phosphatase, receptor type, f polypeptide (PTPRF), interacting protein (liprin), alpha 1	0.329406	1.39014	1.22616	1.57605	3.54443e-05
210249_s_at	210249_s_at|NCOA1|Nuclear receptor coactivator 1	-0.404188	0.667518	0.510855	0.872226	0.0321264
210255_at	210255_at|RAD51L1|RAD51-like 1 (S. cerevisiae)	-0.252144	0.777133	0.653685	0.923894	0.0405217
210276_s_at	210276_s_at|TRIOBP|TRIO and F-actin binding protein	-0.353744	0.702054	0.557922	0.883422	0.0285344
210279_at	210279_at|GPR18|G protein-coupled receptor 18	-0.171492	0.842407	0.776818	0.913534	0.0013051
210283_x_at	210283_x_at|PAIP1|Poly(A) binding protein interacting protein 1	0.454375	1.57519	1.17936	2.10388	0.0249011
210297_s_at	210297_s_at|MSMB|Microseminoprotein, beta-	0.0823504	1.08584	1.02852	1.14635	0.0312608
210321_at	210321_at|GZMH|Granzyme H (cathepsin G-like 2, protein h-CCPX)	-0.120582	0.886405	0.81831	0.960166	0.0324829
210324_at	210324_at|C8G|Complement component 8, gamma polypeptide	0.171009	1.1865	1.04974	1.34108	0.0525349
210334_x_at	210334_x_at|BIRC5|Baculoviral IAP repeat-containing 5	0.365665	1.44147	1.2209	1.70189	0.000742267
210335_at	210335_at|RASSF9|Ras association (RalGDS/AF-6) domain family (N-terminal) member 9	-0.158719	0.853236	0.770712	0.944597	0.0260533
210347_s_at	210347_s_at|BCL11A|B-cell CLL/lymphoma 11A (zinc finger protein)	-0.181333	0.834157	0.740883	0.939174	0.029955
210352_at	210352_at|BRD8|Bromodomain containing 8	-0.14455	0.865411	0.788754	0.949518	0.0262182
210356_x_at	210356_x_at|MS4A1|Membrane-spanning 4-domains, subfamily A, member 1	-0.191295	0.825889	0.75267	0.906231	0.00186551
210365_at	210365_at|RUNX1|Runt-related transcription factor 1	-0.246043	0.781889	0.684501	0.893132	0.00626017
210374_x_at	210374_x_at|PTGER3|Prostaglandin E receptor 3 (subtype EP3)	-0.252645	0.776743	0.681707	0.885029	0.00390019
210375_at	210375_at|PTGER3|Prostaglandin E receptor 3 (subtype EP3)	-0.13666	0.872267	0.801473	0.949314	0.0204233
210380_s_at	210380_s_at|CACNA1G|Calcium channel, voltage-dependent, T type, alpha 1G subunit	-0.161652	0.850737	0.773956	0.935136	0.0129603
210386_s_at	210386_s_at|MTX1|Metaxin 1	0.447929	1.56507	1.23508	1.98321	0.00495108
210396_s_at	210396_s_at||	0.31979	1.37684	1.13335	1.67264	0.0179039
210432_s_at	210432_s_at|SCN3A|Sodium channel, voltage-gated, type III, alpha subunit	-0.135428	0.873342	0.805824	0.946518	0.0147391
210438_x_at	210438_x_at|TROVE2|TROVE domain family, member 2	0.505307	1.65749	1.27866	2.14857	0.00368404
210460_s_at	210460_s_at||	0.380303	1.46273	1.16	1.84446	0.0181525
210471_s_at	210471_s_at|KCNAB1|Potassium voltage-gated channel, shaker-related subfamily, beta member 1	-0.177358	0.83748	0.734889	0.954392	0.0613234
210476_s_at	210476_s_at|PRLR|Prolactin receptor	-0.217962	0.804156	0.729035	0.887019	0.000656684
210501_x_at	210501_x_at||	-0.462609	0.629638	0.466714	0.849438	0.0277926
210511_s_at	210511_s_at|INHBA|Inhibin, beta A	0.156864	1.16984	1.04511	1.30944	0.053675
210512_s_at	210512_s_at|VEGFA|Vascular endothelial growth factor A	0.21304	1.23743	1.07422	1.42544	0.0327898
210519_s_at	210519_s_at|NQO1|NAD(P)H dehydrogenase, quinone 1	0.230114	1.25874	1.11603	1.41971	0.00441392
210538_s_at	210538_s_at||	-0.156964	0.854735	0.766984	0.952525	0.0420028
210540_s_at	210540_s_at|B4GALT4|UDP-Gal:betaGlcNAc beta 1,4- galactosyltransferase, polypeptide 4	0.352273	1.4223	1.15472	1.75187	0.0141943
210542_s_at	210542_s_at|SLCO3A1|Solute carrier organic anion transporter family, member 3A1	-0.238008	0.788196	0.660541	0.940522	0.0637437
210559_s_at	210559_s_at|CDC2|Cell division cycle 2, G1 to S and G2 to M	0.394855	1.48417	1.3124	1.67841	1.58407e-07
210606_x_at	210606_x_at|KLRD1|Killer cell lectin-like receptor subfamily D, member 1	-0.142862	0.866873	0.787556	0.954179	0.0354997
210623_at	210623_at|UBXN1|UBX domain protein 1	0.154635	1.16723	1.04349	1.30565	0.0559358
210628_x_at	210628_x_at|LTBP4|Latent transforming growth factor beta binding protein 4	-0.209669	0.810853	0.692711	0.949143	0.0674517
210629_x_at	210629_x_at|LST1|Leukocyte specific transcript 1	-0.339833	0.711889	0.611203	0.829162	0.00063193
210633_x_at	210633_x_at|KRT10|Keratin 10	0.338512	1.40286	1.14843	1.71365	0.0140964
210646_x_at	210646_x_at|RPL13A|Ribosomal protein L13a	-0.547804	0.578218	0.417888	0.800061	0.0144627
210649_s_at	210649_s_at|ARID1A|AT rich interactive domain 1A (SWI-like)	-0.213723	0.807572	0.69152	0.9431	0.0564438
210652_s_at	210652_s_at|TTC39A|Tetratricopeptide repeat domain 39A	-0.131465	0.87681	0.794467	0.967688	0.0671029
210653_s_at	210653_s_at|BCKDHB|Branched chain keto acid dehydrogenase E1, beta polypeptide	-0.258884	0.771913	0.665671	0.89511	0.0108068
210659_at	210659_at|CMKLR1|Chemokine-like receptor 1	-0.266141	0.766331	0.637224	0.921597	0.0432989
210681_s_at	210681_s_at|USP15|Ubiquitin specific peptidase 15	0.521022	1.68375	1.28216	2.21111	0.00441392
210687_at	210687_at|CPT1A|Carnitine palmitoyltransferase 1A (liver)	0.231247	1.26017	1.12968	1.40574	0.00130603
210688_s_at	210688_s_at|CPT1A|Carnitine palmitoyltransferase 1A (liver)	0.434183	1.5437	1.30436	1.82696	4.96226e-05
210691_s_at	210691_s_at|CACYBP|Calcyclin binding protein	0.518954	1.68027	1.38786	2.03428	1.76784e-05
210734_x_at	210734_x_at|MAX|MYC associated factor X	-0.144805	0.865191	0.776256	0.964315	0.0666239
210756_s_at	210756_s_at|NOTCH2|Notch homolog 2 (Drosophila)	-0.265797	0.766595	0.681362	0.86249	0.000537372
210764_s_at	210764_s_at|CYR61|Cysteine-rich, angiogenic inducer, 61	-0.156886	0.854801	0.760595	0.960676	0.0645283
210766_s_at	210766_s_at||	0.454568	1.57549	1.30943	1.89561	0.000131625
210775_x_at	210775_x_at|CASP9|Caspase 9, apoptosis-related cysteine peptidase	-0.494815	0.609684	0.465392	0.798711	0.0068855
210778_s_at	210778_s_at|MXD4|MAX dimerization protein 4	-0.307072	0.735597	0.615581	0.879014	0.0121159
210811_s_at	210811_s_at|DDX49|DEAD (Asp-Glu-Ala-Asp) box polypeptide 49	0.333813	1.39628	1.1166	1.74602	0.0348224
210821_x_at	210821_x_at|CENPA|Centromere protein A	0.282857	1.32692	1.10044	1.6	0.0320668
210831_s_at	210831_s_at|PTGER3|Prostaglandin E receptor 3 (subtype EP3)	-0.228694	0.795572	0.71941	0.879797	0.000487004
210832_x_at	210832_x_at|PTGER3|Prostaglandin E receptor 3 (subtype EP3)	-0.234644	0.790853	0.69738	0.896854	0.0057235
210838_s_at	210838_s_at|ACVRL1|Activin A receptor type II-like 1	-0.235693	0.790023	0.700144	0.891441	0.00361476
210839_s_at	210839_s_at|ENPP2|Ectonucleotide pyrophosphatase/phosphodiesterase 2	-0.243885	0.783578	0.676879	0.907096	0.015979
210849_s_at	210849_s_at||	0.539366	1.71492	1.25094	2.35099	0.0129055
210852_s_at	210852_s_at|AASS|Aminoadipate-semialdehyde synthase	-0.164173	0.848596	0.769622	0.935673	0.0148855
210854_x_at	210854_x_at|SLC6A8|Solute carrier family 6 (neurotransmitter transporter, creatine), member 8	0.200087	1.22151	1.05259	1.41754	0.0644318
210873_x_at	210873_x_at|APOBEC3A|Apolipoprotein B mRNA editing enzyme, catalytic polypeptide-like 3A	0.143091	1.15384	1.04266	1.27687	0.0490592
210874_s_at	210874_s_at|HYAL3|Hyaluronoglucosaminidase 3	-0.169204	0.844337	0.751519	0.948617	0.0413066
210878_s_at	210878_s_at|KDM3B|Lysine (K)-specific demethylase 3B	-0.356336	0.700237	0.534129	0.918003	0.0715293
210880_s_at	210880_s_at|EFS|Embryonal Fyn-associated substrate	-0.183633	0.832241	0.73453	0.942952	0.0385276
210896_s_at	210896_s_at|ASPH|Aspartate beta-hydroxylase	-0.179362	0.835803	0.738875	0.945446	0.0410101
210907_s_at	210907_s_at|PDCD10|Programmed cell death 10	0.406703	1.50186	1.16934	1.92894	0.0195333
210908_s_at	210908_s_at|PFDN5|Prefoldin subunit 5	-0.336834	0.714027	0.55363	0.920895	0.0694087
210916_s_at	210916_s_at|CD44|CD44 molecule (Indian blood group)	-0.258715	0.772043	0.665189	0.896062	0.0114442
210972_x_at	210972_x_at|TRD@|T cell receptor delta locus	-0.177708	0.837187	0.751734	0.932354	0.0174036
210981_s_at	210981_s_at|GRK6|G protein-coupled receptor kinase 6	0.326414	1.38599	1.12896	1.70153	0.0227071
210982_s_at	210982_s_at|HLA-DRA|Major histocompatibility complex, class II, DR alpha	-0.184289	0.831696	0.761046	0.908905	0.0016961
210993_s_at	210993_s_at|SMAD1|SMAD family member 1	-0.29817	0.742175	0.59173	0.930871	0.0714802
211000_s_at	211000_s_at|IL6ST|Interleukin 6 signal transducer (gp130, oncostatin M receptor)	-0.143619	0.866218	0.777269	0.965345	0.0691178
211024_s_at	211024_s_at|NKX2-1|NK2 homeobox 1	-0.151214	0.859664	0.767253	0.963205	0.0679916
211025_x_at	211025_x_at|COX5B|Cytochrome c oxidase subunit Vb	0.349503	1.41836	1.09653	1.83465	0.0610955
211037_s_at	211037_s_at|MBOAT7|Membrane bound O-acyltransferase domain containing 7	0.174604	1.19078	1.05157	1.34841	0.0507731
211040_x_at	211040_x_at|GTSE1|G-2 and S-phase expressed 1	0.456018	1.57778	1.27637	1.95037	0.0010364
211042_x_at	211042_x_at||	0.398919	1.49021	1.2334	1.8005	0.00135429
211062_s_at	211062_s_at|CPZ|Carboxypeptidase Z	-0.179764	0.835468	0.754349	0.92531	0.0102229
211067_s_at	211067_s_at|GAS7|Growth arrest-specific 7	-0.250749	0.778218	0.648744	0.933532	0.0563829
211068_x_at	211068_x_at|FAM21C|Family with sequence similarity 21, member C	-0.491621	0.611634	0.455247	0.821745	0.0160622
211069_s_at	211069_s_at|SUMO1|SMT3 suppressor of mif two 3 homolog 1 (S. cerevisiae)	0.590066	1.80411	1.2923	2.51861	0.00983069
211072_x_at	211072_x_at|TUBA1B|Tubulin, alpha 1b	0.513708	1.67148	1.1645	2.39918	0.0471495
211073_x_at	211073_x_at|RPL3|Ribosomal protein L3	-0.609126	0.543826	0.416088	0.710779	0.000477254
211078_s_at	211078_s_at|STK3|Serine/threonine kinase 3 (STE20 homolog, yeast)	0.148293	1.15985	1.05757	1.27203	0.0212323
211080_s_at	211080_s_at|NEK2|NIMA (never in mitosis gene a)-related kinase 2	0.218932	1.24475	1.09207	1.41877	0.0153878
211106_at	211106_at||	-0.218958	0.803355	0.682883	0.945081	0.0636449
211121_s_at	211121_s_at|DOK1|Docking protein 1, 62kDa (downstream of tyrosine kinase 1)	-0.250472	0.778433	0.674839	0.89793	0.0105414
211146_at	211146_at|HLA-C|Major histocompatibility complex, class I, C	-0.21591	0.805808	0.685164	0.947695	0.0675554
211223_at	211223_at|PROP1|PROP paired-like homeobox 1	-0.166398	0.846709	0.747433	0.959171	0.066789
211251_x_at	211251_x_at|NFYC|Nuclear transcription factor Y, gamma	-0.590998	0.553774	0.415972	0.737228	0.00181521
211272_s_at	211272_s_at|DGKA|Diacylglycerol kinase, alpha 80kDa	-0.209324	0.811132	0.722939	0.910084	0.00745672
211286_x_at	211286_x_at|CSF2RA|Colony stimulating factor 2 receptor, alpha, low-affinity (granulocyte-macrophage)	-0.18599	0.830282	0.75117	0.917725	0.00599099
211318_s_at	211318_s_at||	0.369393	1.44686	1.13693	1.84127	0.0295505
211323_s_at	211323_s_at|ITPR1|Inositol 1,4,5-triphosphate receptor, type 1	-0.157423	0.854342	0.78213	0.933222	0.00910616
211339_s_at	211339_s_at|ITK|IL2-inducible T-cell kinase	-0.179666	0.835549	0.732168	0.953528	0.0605443
211343_s_at	211343_s_at|COL13A1|Collagen, type XIII, alpha 1	0.160164	1.1737	1.04098	1.32335	0.0667066
211345_x_at	211345_x_at||	-0.69485	0.499149	0.372711	0.668481	0.000230791
211355_x_at	211355_x_at|LEPR|Leptin receptor	-0.234413	0.791035	0.692772	0.903237	0.0098907
211375_s_at	211375_s_at|ILF3|Interleukin enhancer binding factor 3, 90kDa	0.382919	1.46656	1.12818	1.90643	0.0402445
211376_s_at	211376_s_at|NSMCE4A|Non-SMC element 4 homolog A (S. cerevisiae)	-0.394161	0.674246	0.526121	0.864074	0.0229413
211379_x_at	211379_x_at|B3GALNT1|Beta-1,3-N-acetylgalactosaminyltransferase 1 (globoside blood group)	0.253746	1.28884	1.08738	1.52764	0.0348923
211381_x_at	211381_x_at|SPAG11B|Sperm associated antigen 11B	-0.144139	0.865768	0.778757	0.9625	0.0604293
211382_s_at	211382_s_at|TACC2|Transforming, acidic coiled-coil containing protein 2	-0.289784	0.748425	0.611269	0.916355	0.0452023
211383_s_at	211383_s_at|WDR37|WD repeat domain 37	-0.486914	0.61452	0.460616	0.819846	0.0142779
211391_s_at	211391_s_at||	-0.297985	0.742313	0.620711	0.887737	0.0160622
211397_x_at	211397_x_at|KIR2DL2|Killer cell immunoglobulin-like receptor, two domains, long cytoplasmic tail, 2	-0.270711	0.762837	0.653872	0.88996	0.0104376
211429_s_at	211429_s_at|SERPINA1|Serpin peptidase inhibitor, clade A (alpha-1 antiproteinase, antitrypsin), member 1	-0.161021	0.851274	0.779954	0.929115	0.0065995
211430_s_at	211430_s_at|IGHG1|Immunoglobulin heavy constant gamma 1 (G1m marker)	-0.0866435	0.917004	0.859066	0.97885	0.0685112
211468_s_at	211468_s_at|RECQL5|RecQ protein-like 5	0.158428	1.17167	1.05413	1.30231	0.0339351
211469_s_at	211469_s_at|CXCR6|Chemokine (C-X-C motif) receptor 6	-0.171558	0.842352	0.769231	0.922423	0.00499798
211475_s_at	211475_s_at|BAG1|BCL2-associated athanogene	-0.298159	0.742184	0.625378	0.880805	0.0111775
211487_x_at	211487_x_at||	-0.598042	0.549887	0.415476	0.727781	0.00116796
211495_x_at	211495_x_at|TNFSF13|Tumor necrosis factor (ligand) superfamily, member 13	-0.252045	0.77721	0.644547	0.937178	0.0637765
211519_s_at	211519_s_at|KIF2C|Kinesin family member 2C	0.2406	1.27201	1.06083	1.52524	0.0691685
211528_x_at	211528_x_at|HLA-G|Major histocompatibility complex, class I, G	-0.212775	0.808338	0.693573	0.942094	0.0540998
211542_x_at	211542_x_at||	-0.426151	0.653018	0.477027	0.893938	0.0613586
211559_s_at	211559_s_at|CCNG2|Cyclin G2	-0.166184	0.84689	0.758652	0.945392	0.0321707
211576_s_at	211576_s_at|SLC19A1|Solute carrier family 19 (folate transporter), member 1	0.322058	1.37996	1.13879	1.67222	0.0151726
211577_s_at	211577_s_at|IGF1|Insulin-like growth factor 1 (somatomedin C)	-0.277838	0.757419	0.68652	0.835641	6.44487e-06
211581_x_at	211581_x_at|LST1|Leukocyte specific transcript 1	-0.22405	0.799275	0.71037	0.899307	0.00474762
211582_x_at	211582_x_at|LST1|Leukocyte specific transcript 1	-0.205229	0.81446	0.731959	0.906261	0.00421492
211584_s_at	211584_s_at|NPAT|Nuclear protein, ataxia-telangiectasia locus	-0.194437	0.823298	0.717391	0.944839	0.049127
211590_x_at	211590_x_at|TBXA2R|Thromboxane A2 receptor	-0.225873	0.797819	0.67815	0.938606	0.0540567
211596_s_at	211596_s_at|LRIG1|Leucine-rich repeats and immunoglobulin-like domains 1	-0.310923	0.73277	0.639959	0.839041	0.000413722
211609_x_at	211609_x_at||	0.355034	1.42623	1.10479	1.8412	0.0539297
211623_s_at	211623_s_at||	-0.434164	0.647806	0.508497	0.82528	0.00857658
211633_x_at	211633_x_at|IGHG1|Immunoglobulin heavy constant gamma 1 (G1m marker)	-0.123921	0.883449	0.82936	0.941067	0.00340636
211634_x_at	211634_x_at|IGHG1|Immunoglobulin heavy constant gamma 1 (G1m marker)	-0.106545	0.898935	0.848771	0.952063	0.00604323
211635_x_at	211635_x_at|IGHG1|Immunoglobulin heavy constant gamma 1 (G1m marker)	-0.106033	0.899395	0.838427	0.964796	0.0321707
211637_x_at	211637_x_at|IGHG1|Immunoglobulin heavy constant gamma 1 (G1m marker)	-0.0833405	0.920038	0.872076	0.970637	0.0265123
211641_x_at	211641_x_at|IGHG1|Immunoglobulin heavy constant gamma 1 (G1m marker)	-0.132188	0.876176	0.802234	0.956933	0.0338482
211643_x_at	211643_x_at|IGKC|Immunoglobulin kappa constant	-0.147487	0.862873	0.802112	0.928237	0.00239858
211644_x_at	211644_x_at|IGKC|Immunoglobulin kappa constant	-0.105741	0.899657	0.858074	0.943256	0.000609171
211645_x_at	211645_x_at||Immunoglobulin kappa light chain (IGKV) mRNA variable region, joining region, and constant region	-0.127016	0.88072	0.830149	0.934371	0.00105177
211647_x_at	211647_x_at|IGHG1|Immunoglobulin heavy constant gamma 1 (G1m marker)	-0.12087	0.886149	0.812748	0.966179	0.0522105
211649_x_at	211649_x_at|IGHG1|Immunoglobulin heavy constant gamma 1 (G1m marker)	-0.155589	0.855911	0.796764	0.919449	0.00090122
211650_x_at	211650_x_at|IGHG1|Immunoglobulin heavy constant gamma 1 (G1m marker)	-0.096262	0.908226	0.859772	0.959411	0.0104652
211654_x_at	211654_x_at|HLA-DQB1|Major histocompatibility complex, class II, DQ beta 1	-0.259066	0.771772	0.68288	0.872235	0.00129411
211655_at	211655_at|IGL@|Immunoglobulin lambda locus	-0.126724	0.880977	0.815394	0.951834	0.018257
211663_x_at	211663_x_at||	-0.228425	0.795786	0.703368	0.900348	0.00624113
211665_s_at	211665_s_at|SOS2|Son of sevenless homolog 2 (Drosophila)	-0.215112	0.806451	0.695994	0.934438	0.0401664
211666_x_at	211666_x_at|RPL3|Ribosomal protein L3	-0.538003	0.583913	0.477661	0.713801	2.35051e-05
211671_s_at	211671_s_at|NR3C1|Nuclear receptor subfamily 3, group C, member 1 (glucocorticoid receptor)	-0.340627	0.711324	0.589924	0.857706	0.00738166
211702_s_at	211702_s_at|USP32|Ubiquitin specific peptidase 32	0.403265	1.4967	1.22565	1.8277	0.00241369
211710_x_at	211710_x_at|RPL4|Ribosomal protein L4	-0.45651	0.633491	0.485994	0.825752	0.0122217
211713_x_at	211713_x_at|KIAA0101|KIAA0101	0.398815	1.49006	1.21419	1.8286	0.00368404
211717_at	211717_at|ANKRD40|Ankyrin repeat domain 40	0.230183	1.25883	1.05873	1.49674	0.0679916
211726_s_at	211726_s_at|FMO2|Flavin containing monooxygenase 2 (non-functional)	-0.235433	0.790228	0.691932	0.902489	0.00960764
211729_x_at	211729_x_at|BLVRA|Biliverdin reductase A	0.263341	1.30127	1.08824	1.556	0.0381429
211732_x_at	211732_x_at|HNMT|Histamine N-methyltransferase	-0.234614	0.790876	0.67841	0.921987	0.029955
211734_s_at	211734_s_at|FCER1A|Fc fragment of IgE, high affinity I, receptor for; alpha polypeptide	-0.188312	0.828356	0.754075	0.909954	0.00262247
211742_s_at	211742_s_at|EVI2B|Ecotropic viral integration site 2B	-0.25105	0.777984	0.669914	0.903487	0.0149651
211746_x_at	211746_x_at|PSMA1|Proteasome (prosome, macropain) subunit, alpha type, 1	0.420063	1.52206	1.11037	2.08639	0.0673929
211747_s_at	211747_s_at|LSM5|LSM5 homolog, U6 small nuclear RNA associated (S. cerevisiae)	0.431142	1.53901	1.20295	1.96897	0.0107599
211748_x_at	211748_x_at|PTGDS|Prostaglandin D2 synthase 21kDa (brain)	-0.176886	0.837876	0.764657	0.918105	0.00392503
211758_x_at	211758_x_at|TXNDC9|Thioredoxin domain containing 9	0.620698	1.86023	1.41344	2.44824	0.000526638
211760_s_at	211760_s_at|VAMP4|Vesicle-associated membrane protein 4	0.289899	1.33629	1.08114	1.65167	0.0586505
211761_s_at	211761_s_at|CACYBP|Calcyclin binding protein	0.551849	1.73646	1.35752	2.22117	0.000593813
211762_s_at	211762_s_at|KPNA2|Karyopherin alpha 2 (RAG cohort 1, importin alpha 1)	0.404509	1.49857	1.29071	1.7399	1.85567e-05
211767_at	211767_at|GINS4|GINS complex subunit 4 (Sld5 homolog)	0.15249	1.16473	1.04317	1.30045	0.0553191
211784_s_at	211784_s_at||	0.5062	1.65897	1.20272	2.2883	0.0245152
211797_s_at	211797_s_at|NFYC|Nuclear transcription factor Y, gamma	-0.233282	0.79193	0.686905	0.913013	0.0181525
211798_x_at	211798_x_at|IGL@|Immunoglobulin lambda locus	-0.110842	0.89508	0.834659	0.959875	0.0232448
211800_s_at	211800_s_at|USP4|Ubiquitin specific peptidase 4 (proto-oncogene)	-0.509629	0.600718	0.4182	0.862895	0.0501936
211813_x_at	211813_x_at|DCN|Decorin	-0.142942	0.866805	0.783743	0.958669	0.0475602
211814_s_at	211814_s_at|CCNE2|Cyclin E2	0.193701	1.21373	1.06776	1.37966	0.0320668
211824_x_at	211824_x_at|NLRP1|NLR family, pyrin domain containing 1	-0.141846	0.867755	0.785423	0.958717	0.0468753
211835_at	211835_at||	-0.234597	0.79089	0.670592	0.932768	0.0470289
211836_s_at	211836_s_at|MOG|Myelin oligodendrocyte glycoprotein	-0.154758	0.856622	0.766606	0.957209	0.0530954
211851_x_at	211851_x_at|BRCA1|Breast cancer 1, early onset	0.226409	1.25409	1.08917	1.44398	0.0212998
211862_x_at	211862_x_at|CFLAR|CASP8 and FADD-like apoptosis regulator	-0.294798	0.744682	0.605707	0.915544	0.045964
211864_s_at	211864_s_at|MYOF|Myoferlin	-0.197481	0.820795	0.716122	0.940768	0.0422693
211868_x_at	211868_x_at||	-0.14493	0.865082	0.79544	0.940823	0.0119905
211881_x_at	211881_x_at|IGL@|Immunoglobulin lambda locus	-0.124738	0.882728	0.810152	0.961806	0.0411709
211896_s_at	211896_s_at|DCN|Decorin	-0.138815	0.870389	0.783826	0.966513	0.0691964
211902_x_at	211902_x_at|TRD@|T cell receptor delta locus	-0.181776	0.833788	0.73671	0.943657	0.0388452
211908_x_at	211908_x_at|IGHG1|Immunoglobulin heavy constant gamma 1 (G1m marker)	-0.178704	0.836353	0.77783	0.89928	0.000124918
211917_s_at	211917_s_at|PRLR|Prolactin receptor	-0.171134	0.842709	0.743491	0.955167	0.0591207
211927_x_at	211927_x_at||Transcribed locus, strongly similar to XP_574616.2 PREDICTED: similar to Elongation factor 1-gamma (EF-1-gamma) (eEF-1B gamma) [Rattus norvegicus]	-0.676631	0.508327	0.37246	0.693755	0.000886311
211935_at	211935_at|ARL6IP1|ADP-ribosylation factor-like 6 interacting protein 1	0.615317	1.85024	1.43844	2.37995	0.000144699
211937_at	211937_at|EIF4B|Eukaryotic translation initiation factor 4B	-0.335586	0.714919	0.583223	0.876354	0.0176211
211938_at	211938_at||CDNA clone IMAGE:4181418	-0.656328	0.518753	0.403467	0.66698	3.84742e-05
211941_s_at	211941_s_at|PEBP1|Phosphatidylethanolamine binding protein 1	-0.425891	0.653188	0.502413	0.84921	0.0197311
211942_x_at	211942_x_at|RPL13A|Ribosomal protein L13a	-0.611325	0.542631	0.415352	0.708913	0.000438234
211943_x_at	211943_x_at|TPT1|Tumor protein, translationally-controlled 1	-0.438903	0.644743	0.463202	0.897435	0.0685908
211960_s_at	211960_s_at||	0.431758	1.53996	1.14839	2.06504	0.0383526
211968_s_at	211968_s_at|HSP90AA1|Heat shock protein 90kDa alpha (cytosolic), class A member 1	0.408789	1.50499	1.23761	1.83014	0.00153825
211969_at	211969_at|HSP90AA1|Heat shock protein 90kDa alpha (cytosolic), class A member 1	0.580954	1.78774	1.39271	2.29482	0.000337654
211972_x_at	211972_x_at|RPLP0|Ribosomal protein, large, P0	-0.515571	0.597159	0.444377	0.802471	0.0109764
211973_at	211973_at||CDNA: FLJ22515 fis, clone HRC12122, highly similar to AF052101 Homo sapiens clone 23872 mRNA sequence	-0.277029	0.758032	0.62575	0.918279	0.0429441
211976_at	211976_at||CDNA: FLJ22515 fis, clone HRC12122, highly similar to AF052101 Homo sapiens clone 23872 mRNA sequence	-0.509015	0.601088	0.454764	0.794493	0.00721591
211986_at	211986_at|AHNAK|AHNAK nucleoprotein	-0.251105	0.777941	0.659715	0.917353	0.0307107
211989_at	211989_at|SMARCE1|SWI/SNF related, matrix associated, actin dependent regulator of chromatin, subfamily e, member 1	0.30871	1.36167	1.12728	1.64479	0.0186826
211990_at	211990_at|HLA-DPA1|Major histocompatibility complex, class II, DP alpha 1	-0.287741	0.749956	0.657306	0.855666	0.000849582
211991_s_at	211991_s_at|HLA-DPA1|Major histocompatibility complex, class II, DP alpha 1	-0.234176	0.791223	0.709585	0.882254	0.00103669
212014_x_at	212014_x_at|CD44|CD44 molecule (Indian blood group)	-0.293091	0.745954	0.647798	0.858983	0.00168544
212018_s_at	212018_s_at|RSL1D1|Ribosomal L1 domain containing 1	-0.341879	0.710434	0.569964	0.885524	0.026988
212020_s_at	212020_s_at|MKI67|Antigen identified by monoclonal antibody Ki-67	0.288233	1.33407	1.1275	1.57848	0.012713
212021_s_at	212021_s_at|MKI67|Antigen identified by monoclonal antibody Ki-67	0.414053	1.51294	1.24382	1.84028	0.00130853
212022_s_at	212022_s_at|MKI67|Antigen identified by monoclonal antibody Ki-67	0.35257	1.42272	1.25509	1.61273	7.47123e-06
212023_s_at	212023_s_at|MKI67|Antigen identified by monoclonal antibody Ki-67	0.286654	1.33196	1.15044	1.54212	0.00349846
212039_x_at	212039_x_at|RPL3|Ribosomal protein L3	-0.572376	0.564183	0.432039	0.736746	0.00107458
212058_at	212058_at|SR140|U2-associated SR140 protein	0.549167	1.73181	1.30786	2.29319	0.00349846
212060_at	212060_at|SR140|U2-associated SR140 protein	0.51444	1.6727	1.27386	2.19641	0.00500562
212062_at	212062_at|ATP9A|ATPase, class II, type 9A	0.270103	1.3101	1.11547	1.53869	0.0149651
212063_at	212063_at|CD44|CD44 molecule (Indian blood group)	-0.415448	0.660044	0.564289	0.772048	2.87103e-05
212067_s_at	212067_s_at|C1R|Complement component 1, r subcomponent	-0.235617	0.790083	0.682505	0.914618	0.0208967
212070_at	212070_at|GPR56|G protein-coupled receptor 56	0.395418	1.48501	1.25759	1.75354	0.000230791
212075_s_at	212075_s_at|CSNK2A1|Casein kinase 2, alpha 1 polypeptide	0.307897	1.36056	1.09009	1.69814	0.0541428
212076_at	212076_at|MLL|Myeloid/lymphoid or mixed-lineage leukemia (trithorax homolog, Drosophila)	-0.500407	0.606284	0.488373	0.752663	0.00037286
212078_s_at	212078_s_at|MLL|Myeloid/lymphoid or mixed-lineage leukemia (trithorax homolog, Drosophila)	-0.347819	0.706227	0.582502	0.856231	0.00800849
212079_s_at	212079_s_at|MLL|Myeloid/lymphoid or mixed-lineage leukemia (trithorax homolog, Drosophila)	-0.197504	0.820777	0.715544	0.941486	0.0438209
212080_at	212080_at|MLL|Myeloid/lymphoid or mixed-lineage leukemia (trithorax homolog, Drosophila)	-0.535884	0.585152	0.463788	0.738273	0.000386891
212083_at	212083_at|TEX261|Testis expressed 261	-0.519627	0.594742	0.419499	0.843192	0.0355523
212093_s_at	212093_s_at||	-0.196725	0.821417	0.720924	0.935917	0.0326
212095_s_at	212095_s_at||	-0.1942	0.823493	0.711212	0.953501	0.0692243
212096_s_at	212096_s_at||	-0.264602	0.767511	0.659547	0.893148	0.0109411
212100_s_at	212100_s_at||	-0.44667	0.639755	0.471457	0.86813	0.0395897
212118_at	212118_at|TRIM27|Tripartite motif-containing 27	-0.525155	0.591463	0.423006	0.827008	0.0253746
212121_at	212121_at|TCTN3|Tectonic family member 3	-0.539198	0.583216	0.433399	0.784821	0.00756502
212129_at	212129_at|NIPA2|Non imprinted in Prader-Willi/Angelman syndrome 2	0.509339	1.66419	1.23049	2.25076	0.0144627
212135_s_at	212135_s_at|ATP2B4|ATPase, Ca++ transporting, plasma membrane 4	-0.325612	0.722086	0.580862	0.897644	0.0343056
212137_at	212137_at|LARP1|La ribonucleoprotein domain family, member 1	0.485107	1.62435	1.19436	2.20914	0.0241621
212141_at	212141_at|MCM4|Minichromosome maintenance complex component 4	0.215797	1.24085	1.11123	1.38559	0.00349846
212149_at	212149_at|EFR3A|EFR3 homolog A (S. cerevisiae)	0.336648	1.40025	1.10235	1.77865	0.0501656
212152_x_at	212152_x_at|ARID1A|AT rich interactive domain 1A (SWI-like)	-0.496506	0.608654	0.481904	0.768741	0.00122256
212160_at	212160_at|XPOT|Exportin, tRNA (nuclear export receptor for tRNAs)	0.637797	1.89231	1.50269	2.38294	1.11911e-05
212165_at	212165_at|TMEM183A|Transmembrane protein 183A	0.386943	1.47247	1.14916	1.88674	0.025991
212187_x_at	212187_x_at|PTGDS|Prostaglandin D2 synthase 21kDa (brain)	-0.229031	0.795304	0.718806	0.879943	0.000510191
212188_at	212188_at|KCTD12|Potassium channel tetramerisation domain containing 12	-0.290649	0.747778	0.654195	0.854749	0.00089599
212189_s_at	212189_s_at|COG4|Component of oligomeric golgi complex 4	0.343842	1.41036	1.09994	1.80837	0.0553606
212192_at	212192_at|KCTD12|Potassium channel tetramerisation domain containing 12	-0.32765	0.720615	0.617175	0.841392	0.00130695
212196_at	212196_at|IL6ST|Interleukin 6 signal transducer (gp130, oncostatin M receptor)	-0.164471	0.848342	0.754018	0.954465	0.0527934
212213_x_at	212213_x_at|OPA1|Optic atrophy 1 (autosomal dominant)	0.509315	1.66415	1.19127	2.32474	0.0307107
212224_at	212224_at|ALDH1A1|Aldehyde dehydrogenase 1 family, member A1	-0.192887	0.824575	0.756385	0.898913	0.000609171
212226_s_at	212226_s_at|PPAP2B|Phosphatidic acid phosphatase type 2B	-0.38058	0.683465	0.571437	0.817454	0.00122434
212228_s_at	212228_s_at||	0.423726	1.52764	1.19367	1.95506	0.012442
212230_at	212230_at|PPAP2B|Phosphatidic acid phosphatase type 2B	-0.328792	0.719793	0.590452	0.877466	0.0165486
212237_at	212237_at|ASXL1|Additional sex combs like 1 (Drosophila)	-0.596641	0.550658	0.404557	0.749522	0.00391266
212250_at	212250_at|MTDH|Metadherin	0.404644	1.49877	1.20628	1.86218	0.00576741
212251_at	212251_at|MTDH|Metadherin	0.375627	1.4559	1.17339	1.80644	0.0111775
212257_s_at	212257_s_at|SMARCA2|SWI/SNF related, matrix associated, actin dependent regulator of chromatin, subfamily a, member 2	-0.464464	0.628472	0.527893	0.748213	2.60521e-05
212259_s_at	212259_s_at|PBXIP1|Pre-B-cell leukemia homeobox interacting protein 1	-0.173011	0.841128	0.741519	0.954118	0.0576272
212260_at	212260_at|GIGYF2|GRB10 interacting GYF protein 2	-0.370253	0.690559	0.557181	0.855865	0.0120431
212261_at	212261_at|GIGYF2|GRB10 interacting GYF protein 2	-0.840026	0.431699	0.299905	0.621411	0.000386103
212263_at	212263_at||	-0.304374	0.737585	0.612516	0.888192	0.018257
212266_s_at	212266_s_at|SFRS5|Splicing factor, arginine/serine-rich 5	-0.411952	0.662356	0.532918	0.823233	0.00487707
212270_x_at	212270_x_at|RPL17|Ribosomal protein L17	-0.353312	0.702358	0.537437	0.917887	0.070485
212271_at	212271_at|MAPK1|Mitogen-activated protein kinase 1	0.409999	1.50682	1.16903	1.9422	0.0204233
212275_s_at	212275_s_at|SRCAP|Snf2-related CREBBP activator protein	-0.235057	0.790526	0.665991	0.938347	0.0580064
212279_at	212279_at|TMEM97|Transmembrane protein 97	0.201953	1.22379	1.05878	1.41451	0.0530512
212281_s_at	212281_s_at|TMEM97|Transmembrane protein 97	0.264212	1.3024	1.14439	1.48224	0.0020799
212282_at	212282_at|TMEM97|Transmembrane protein 97	0.233917	1.26354	1.10456	1.4454	0.0112901
212287_at	212287_at|SUZ12|Suppressor of zeste 12 homolog (Drosophila)	0.41444	1.51352	1.16673	1.96339	0.0226199
212288_at	212288_at|FNBP1|Formin binding protein 1	-0.373307	0.688454	0.553509	0.856298	0.0128674
212289_at	212289_at|ANKRD12|Ankyrin repeat domain 12	-0.261203	0.770125	0.63344	0.936303	0.0663061
212294_at	212294_at|GNG12|Guanine nucleotide binding protein (G protein), gamma 12	-0.35342	0.702282	0.585389	0.842517	0.00379599
212296_at	212296_at|PSMD14|Proteasome (prosome, macropain) 26S subunit, non-ATPase, 14	0.751654	2.1205	1.59589	2.81757	2.99656e-05
212297_at	212297_at|ATP13A3|ATPase type 13A3	0.39129	1.47889	1.18777	1.84136	0.00898399
212300_at	212300_at||	-0.396619	0.672591	0.547206	0.826705	0.00420391
212307_s_at	212307_s_at|OGT|O-linked N-acetylglucosamine (GlcNAc) transferase (UDP-N-acetylglucosamine:polypeptide-N-acetylglucosaminyl transferase)	-0.254698	0.775151	0.647489	0.927983	0.0483594
212308_at	212308_at|CLASP2|Cytoplasmic linker associated protein 2	-0.306717	0.735859	0.600131	0.902283	0.0330088
212309_at	212309_at|CLASP2|Cytoplasmic linker associated protein 2	-0.279986	0.755794	0.613627	0.9309	0.0645283
212311_at	212311_at|KIAA0746|KIAA0746 protein	-0.177931	0.837	0.735039	0.953105	0.0583631
212326_at	212326_at|VPS13D|Vacuolar protein sorting 13 homolog D (S. cerevisiae)	-0.25533	0.774661	0.64957	0.923841	0.0419042
212327_at	212327_at|LIMCH1|LIM and calponin homology domains 1	-0.23032	0.79428	0.706345	0.893161	0.00337136
212328_at	212328_at|LIMCH1|LIM and calponin homology domains 1	-0.225511	0.798108	0.708746	0.898737	0.00475115
212340_at	212340_at|YIPF6|Yip1 domain family, member 6	0.560441	1.75144	1.33116	2.30442	0.00208034
212345_s_at	212345_s_at||Transcribed locus	-0.341682	0.710574	0.576074	0.876478	0.0192691
212346_s_at	212346_s_at|MXD4|MAX dimerization protein 4	-0.351011	0.703976	0.58828	0.842426	0.00351746
212353_at	212353_at|SULF1|Sulfatase 1	0.165255	1.17969	1.04213	1.33542	0.0672072
212370_x_at	212370_x_at|FAM21A|Family with sequence similarity 21, member A	-0.709236	0.49202	0.35379	0.684258	0.00103669
212371_at	212371_at|PPPDE1|PPPDE peptidase domain containing 1	0.452514	1.57226	1.22813	2.01283	0.00689347
212375_at	212375_at|EP400|E1A binding protein p400	-0.362538	0.695908	0.544653	0.889169	0.0369815
212377_s_at	212377_s_at|NOTCH2|Notch homolog 2 (Drosophila)	-0.554886	0.574138	0.447698	0.736287	0.00062391
212387_at	212387_at|TCF4|Transcription factor 4	-0.339013	0.712473	0.597455	0.849634	0.00413035
212391_x_at	212391_x_at||Transcribed locus, strongly similar to XP_999639.1 PREDICTED: similar to ribosomal protein S3a [Mus musculus]	-0.571638	0.5646	0.40194	0.793087	0.0147849
212402_at	212402_at|ZC3H13|Zinc finger CCCH-type containing 13	-0.3931	0.674961	0.520767	0.874811	0.0315685
212405_s_at	212405_s_at|METTL13|Methyltransferase like 13	0.347525	1.41556	1.14319	1.75283	0.0194575
212411_at	212411_at|IMP4|IMP4, U3 small nucleolar ribonucleoprotein, homolog (yeast)	0.46383	1.59015	1.15206	2.19484	0.0438945
212412_at	212412_at|PDLIM5|PDZ and LIM domain 5	-0.263901	0.76805	0.634708	0.929405	0.0552359
212419_at	212419_at|ZCCHC24|Zinc finger, CCHC domain containing 24	-0.320683	0.725654	0.625478	0.841873	0.000986877
212423_at	212423_at|ZCCHC24|Zinc finger, CCHC domain containing 24	-0.248069	0.780306	0.668853	0.91033	0.0209658
212426_s_at	212426_s_at||Transcribed locus, strongly similar to NP_679211.1 TRAF3 interacting protein 2 isoform 2 [Homo sapiens]	0.444583	1.55984	1.20624	2.01709	0.0118706
212428_at	212428_at|KIAA0368|KIAA0368	-0.377175	0.685796	0.54024	0.870569	0.0237623
212431_at	212431_at|HMGXB3|HMG box domain containing 3	-0.393238	0.674868	0.532231	0.855732	0.0168522
212434_at	212434_at|GRPEL1|GrpE-like 1, mitochondrial (E. coli)	0.586019	1.79682	1.35641	2.38023	0.00160987
212438_at	212438_at|SNRNP27|Small nuclear ribonucleoprotein 27kDa (U4/U6.U5)	0.622425	1.86344	1.42045	2.44459	0.000420685
212459_x_at	212459_x_at|SUCLG2|Succinate-CoA ligase, GDP-forming, beta subunit	-0.32382	0.72338	0.567188	0.922585	0.0675554
212463_at	212463_at|CD59|CD59 molecule, complement regulatory protein	-0.294546	0.74487	0.614293	0.903203	0.0301454
212474_at	212474_at|AVL9|AVL9 homolog (S. cerevisiase)	0.506673	1.65976	1.28249	2.148	0.00334729
212475_at	212475_at|AVL9|AVL9 homolog (S. cerevisiase)	0.25315	1.28808	1.0733	1.54583	0.0544403
212479_s_at	212479_s_at|RMND5A|Required for meiotic nuclear division 5 homolog A (S. cerevisiae)	0.339822	1.4047	1.13284	1.74179	0.0239546
212495_at	212495_at|KDM4B|Lysine (K)-specific demethylase 4B	-0.19806	0.82032	0.716653	0.938984	0.0391886
212502_at	212502_at||Transcribed locus	0.454214	1.57494	1.14006	2.17569	0.0505269
212528_at	212528_at||	-0.494283	0.610008	0.47031	0.791201	0.00473013
212537_x_at	212537_x_at|RPL17|Ribosomal protein L17	-0.367953	0.69215	0.530392	0.903239	0.0554848
212541_at	212541_at|FLAD1|FAD1 flavin adenine dinucleotide synthetase homolog (S. cerevisiae)	0.377688	1.45891	1.17964	1.80429	0.00935407
212549_at	212549_at|STAT5B|Signal transducer and activator of transcription 5B	-0.721998	0.485781	0.370398	0.637107	2.61721e-05
212550_at	212550_at|STAT5B|Signal transducer and activator of transcription 5B	-0.402387	0.668722	0.538504	0.830428	0.0059808
212560_at	212560_at|SORL1|Sortilin-related receptor, L(DLR class) A repeats-containing	-0.278706	0.756762	0.649706	0.881459	0.00709093
212567_s_at	212567_s_at|MAP4|Microtubule-associated protein 4	-0.348801	0.705534	0.542797	0.917061	0.0678594
212578_x_at	212578_x_at||Transcribed locus, strongly similar to NP_058848.1 ribosomal protein S17 [Rattus norvegicus]	-0.560447	0.570954	0.437241	0.745558	0.00143472
212587_s_at	212587_s_at|PTPRC|Protein tyrosine phosphatase, receptor type, C	-0.164825	0.848042	0.758486	0.948172	0.0374749
212592_at	212592_at||Transcribed locus	-0.139656	0.869657	0.82396	0.917889	4.59278e-05
212593_s_at	212593_s_at|PDCD4|Programmed cell death 4 (neoplastic transformation inhibitor)	-0.246702	0.781373	0.6857	0.890396	0.00500562
212594_at	212594_at|PDCD4|Programmed cell death 4 (neoplastic transformation inhibitor)	-0.196835	0.821326	0.719129	0.938046	0.0366335
212602_at	212602_at|WDFY3|WD repeat and FYVE domain containing 3	0.33266	1.39467	1.09302	1.77957	0.0594078
212609_s_at	212609_s_at|AKT3|V-akt murine thymoma viral oncogene homolog 3 (protein kinase B, gamma)	-0.183	0.832768	0.74013	0.937001	0.026988
212610_at	212610_at|PTPN11|Protein tyrosine phosphatase, non-receptor type 11	0.460002	1.58408	1.13844	2.20416	0.0534803
212614_at	212614_at|ARID5B|AT rich interactive domain 5B (MRF1-like)	-0.398335	0.671437	0.563884	0.799504	0.000452374
212621_at	212621_at|TMEM194A|Transmembrane protein 194A	0.492271	1.63603	1.31677	2.03268	0.000503599
212639_x_at	212639_x_at|TUBA1B|Tubulin, alpha 1b	0.556976	1.74539	1.23141	2.47389	0.0221415
212640_at	212640_at|PTPLB|Protein tyrosine phosphatase-like (proline instead of catalytic arginine), member b	0.382933	1.46658	1.16256	1.85011	0.0175238
212656_at	212656_at|TSFM|Ts translation elongation factor, mitochondrial	0.526844	1.69358	1.32546	2.16394	0.0010411
212660_at	212660_at|PHF15|PHD finger protein 15	-0.466176	0.627397	0.497799	0.790735	0.00245511
212670_at	212670_at|ELN|Elastin	-0.117173	0.889431	0.83342	0.949207	0.00819462
212672_at	212672_at||	-0.356089	0.700411	0.574535	0.853864	0.00838486
212675_s_at	212675_s_at|CEP68|Centrosomal protein 68kDa	-0.399718	0.670509	0.539567	0.833227	0.00661447
212677_s_at	212677_s_at|CEP68|Centrosomal protein 68kDa	-0.317316	0.7281	0.579102	0.915435	0.0547982
212678_at	212678_at|NF1|Neurofibromin 1	-0.361145	0.696878	0.554303	0.876125	0.0241621
212680_x_at	212680_x_at||Transcribed locus, strongly similar to NP_032915.2 protein phosphatase 1, regulatory (inhibitor) subunit 14B [Mus musculus]	0.23863	1.26951	1.05903	1.52181	0.0714775
212687_at	212687_at|LIMS1|LIM and senescent cell antigen-like domains 1	0.31178	1.36585	1.08294	1.72267	0.0645482
212690_at	212690_at|DDHD2|DDHD domain containing 2	0.227678	1.25568	1.06013	1.4873	0.0642685
212693_at	212693_at||Transcribed locus, strongly similar to NP_001074861.1 midasin [Mus musculus]	-0.346879	0.706891	0.553251	0.903198	0.0483289
212701_at	212701_at|TLN2|Talin 2	-0.216997	0.804933	0.710016	0.912538	0.0118706
212702_s_at	212702_s_at|BICD2|Bicaudal D homolog 2 (Drosophila)	-0.234362	0.791075	0.666567	0.93884	0.0585747
212703_at	212703_at|TLN2|Talin 2	-0.23926	0.78721	0.660921	0.937632	0.0586126
212705_x_at	212705_x_at||	-0.267227	0.765499	0.670817	0.873545	0.00233927
212713_at	212713_at|MFAP4|Microfibrillar-associated protein 4	-0.141557	0.868006	0.814163	0.925409	0.000699444
212714_at	212714_at|LARP4|La ribonucleoprotein domain family, member 4	0.358163	1.4307	1.0993	1.86201	0.0608527
212716_s_at	212716_s_at|EIF3K|Eukaryotic translation initiation factor 3, subunit K	-0.433822	0.648027	0.49333	0.851235	0.0227812
212722_s_at	212722_s_at|JMJD6|Jumonji domain containing 6	0.539956	1.71593	1.35859	2.16726	0.000374333
212723_at	212723_at|JMJD6|Jumonji domain containing 6	0.812445	2.25341	1.76734	2.87317	4.67628e-08
212726_at	212726_at||	-0.357703	0.699281	0.559001	0.874762	0.02204
212730_at	212730_at||KIAA0353 gene	-0.143008	0.866748	0.78527	0.956679	0.0420783
212734_x_at	212734_x_at|RPL13|Ribosomal protein L13	-0.340967	0.711082	0.548682	0.921551	0.0716812
212738_at	212738_at|ARHGAP19|Rho GTPase activating protein 19	-0.172955	0.841175	0.755002	0.937185	0.0217715
212740_at	212740_at|PIK3R4|Phosphoinositide-3-kinase, regulatory subunit 4	0.472635	1.60422	1.1522	2.23356	0.0458222
212741_at	212741_at|MAOA|Monoamine oxidase A	-0.196451	0.821642	0.751812	0.897958	0.000699444
212748_at	212748_at|MKL1|Megakaryoblastic leukemia (translocation) 1	-0.471017	0.624367	0.475864	0.819214	0.0115794
212750_at	212750_at|PPP1R16B|Protein phosphatase 1, regulatory (inhibitor) subunit 16B	-0.139561	0.86974	0.801928	0.943287	0.0123565
212761_at	212761_at|TCF7L2|Transcription factor 7-like 2 (T-cell specific, HMG-box)	-0.240588	0.786166	0.678455	0.910976	0.0187621
212762_s_at	212762_s_at|TCF7L2|Transcription factor 7-like 2 (T-cell specific, HMG-box)	-0.29862	0.741842	0.636499	0.864618	0.0036654
212765_at	212765_at|CAMSAP1L1|Calmodulin regulated spectrin-associated protein 1-like 1	0.351828	1.42166	1.10452	1.82988	0.0531396
212766_s_at	212766_s_at|ISG20L2|Interferon stimulated exonuclease gene 20kDa-like 2	0.32438	1.38317	1.08166	1.76873	0.0708031
212770_at	212770_at|TLE3|Transducin-like enhancer of split 3 (E(sp1) homolog, Drosophila)	-0.321037	0.725396	0.600776	0.875867	0.0133513
212771_at	212771_at||Transcribed locus	-0.223445	0.799759	0.681807	0.938116	0.0517225
212774_at	212774_at||	-0.142102	0.867533	0.802738	0.937558	0.00694311
212784_at	212784_at|CIC|Capicua homolog (Drosophila)	-0.25131	0.777781	0.660926	0.915297	0.0279477
212790_x_at	212790_x_at|RPL13A|Ribosomal protein L13a	-0.570552	0.565214	0.417941	0.764381	0.00498502
212796_s_at	212796_s_at|TBC1D2B|TBC1 domain family, member 2B	-0.424458	0.654124	0.498193	0.858862	0.0262182
212818_s_at	212818_s_at|ASB1|Ankyrin repeat and SOCS box-containing 1	-0.476378	0.621029	0.490137	0.786875	0.00248111
212822_at	212822_at|HEG1|HEG homolog 1 (zebrafish)	-0.250796	0.778181	0.647981	0.934542	0.0583631
212824_at	212824_at||FUSE binding protein 3 (FBP3)	0.416763	1.51704	1.1525	1.99689	0.0315073
212827_at	212827_at|IGHG1|Immunoglobulin heavy constant gamma 1 (G1m marker)	-0.16622	0.84686	0.775599	0.924668	0.00495894
212829_at	212829_at|PIP4K2A|Phosphatidylinositol-5-phosphate 4-kinase, type II, alpha	-0.344974	0.708239	0.568068	0.882997	0.0256212
212832_s_at	212832_s_at|CKAP5|Cytoskeleton associated protein 5	0.529765	1.69853	1.28728	2.24116	0.00445855
212838_at	212838_at|DNMBP|Dynamin binding protein	-0.243429	0.783935	0.672369	0.914013	0.0232448
212839_s_at	212839_s_at||	0.363604	1.43851	1.13075	1.83002	0.0321707
212841_s_at	212841_s_at|PPFIBP2|PTPRF interacting protein, binding protein 2 (liprin beta 2)	-0.186294	0.83003	0.723153	0.952702	0.0627355
212845_at	212845_at|SAMD4A|Sterile alpha motif domain containing 4A	-0.241765	0.785241	0.657161	0.938283	0.0612311
212852_s_at	212852_s_at||	0.466238	1.59399	1.2326	2.06134	0.00766537
212854_x_at	212854_x_at|NBPF1|Neuroblastoma breakpoint family, member 1	-0.433627	0.648154	0.492879	0.852346	0.0235373
212858_at	212858_at|PAQR4|Progestin and adipoQ receptor family member IV	0.291795	1.33883	1.12214	1.59736	0.0171843
212863_x_at	212863_x_at||	-0.390137	0.676964	0.510754	0.897262	0.0549868
212865_s_at	212865_s_at|COL14A1|Collagen, type XIV, alpha 1	-0.182797	0.832937	0.7638	0.908332	0.001349
212866_at	212866_at|R3HCC1|R3H domain and coiled-coil containing 1	-0.464833	0.62824	0.500103	0.789209	0.00213799
212869_x_at	212869_x_at|TPT1|Tumor protein, translationally-controlled 1	-0.456129	0.633732	0.468592	0.85707	0.0321264
212888_at	212888_at|DICER1|Dicer 1, ribonuclease type III	-0.404809	0.667104	0.527347	0.843899	0.0122243
212892_at	212892_at|ZNF282|Zinc finger protein 282	-0.370796	0.690185	0.527598	0.902875	0.0558748
212898_at	212898_at|KIAA0406|KIAA0406	0.40698	1.50227	1.22991	1.83496	0.00218109
212900_at	212900_at|SEC24A|SEC24 family, member A (S. cerevisiae)	0.422728	1.52612	1.16185	2.00459	0.0271784
212908_at	212908_at|DNAJC16|DnaJ (Hsp40) homolog, subfamily C, member 16	-0.514461	0.597823	0.454812	0.785803	0.00519893
212911_at	212911_at|DNAJC16|DnaJ (Hsp40) homolog, subfamily C, member 16	-0.412922	0.661714	0.517409	0.846266	0.0149651
212912_at	212912_at|RPS6KA2|Ribosomal protein S6 kinase, 90kDa, polypeptide 2	-0.241418	0.785513	0.665619	0.927002	0.0405217
212914_at	212914_at|CBX7|Chromobox homolog 7	-0.44424	0.641312	0.557378	0.737884	2.60923e-07
212915_at	212915_at|PDZRN3|PDZ domain containing ring finger 3	-0.280717	0.755242	0.665896	0.856577	0.000627553
212922_s_at	212922_s_at|SMYD2|SET and MYND domain containing 2	0.37177	1.4503	1.17349	1.7924	0.0104929
212929_s_at	212929_s_at|FAM21C|Family with sequence similarity 21, member C	-0.508072	0.601654	0.453027	0.799043	0.00868665
212942_s_at	212942_s_at|KIAA1199|KIAA1199	0.143226	1.15399	1.04504	1.2743	0.0429441
212949_at	212949_at|NCAPH|Non-SMC condensin I complex, subunit H	0.251634	1.28613	1.17547	1.4072	8.52257e-06
212951_at	212951_at|GPR116|G protein-coupled receptor 116	-0.170556	0.843196	0.743113	0.956758	0.0630811
212971_at	212971_at|CARS|Cysteinyl-tRNA synthetase	0.633443	1.88409	1.401	2.53375	0.00113379
212977_at	212977_at|CXCR7|Chemokine (C-X-C motif) receptor 7	0.268861	1.30847	1.12749	1.51851	0.00800287
212998_x_at	212998_x_at|HLA-DQB1|Major histocompatibility complex, class II, DQ beta 1	-0.152344	0.858693	0.772334	0.954709	0.0442079
212999_x_at	212999_x_at|HLA-DQB1|Major histocompatibility complex, class II, DQ beta 1	-0.113257	0.892921	0.841792	0.947157	0.00422586
213005_s_at	213005_s_at|KANK1|KN motif and ankyrin repeat domains 1	-0.275383	0.759281	0.631872	0.912381	0.0338482
213006_at	213006_at||Transcribed locus	-0.181015	0.834423	0.732804	0.950133	0.0530954
213007_at	213007_at|FANCI|Fanconi anemia, complementation group I	0.422081	1.52513	1.29747	1.79274	3.84742e-05
213008_at	213008_at|FANCI|Fanconi anemia, complementation group I	0.342958	1.40911	1.24859	1.59027	6.01897e-06
213009_s_at	213009_s_at|TRIM37|Tripartite motif-containing 37	0.266609	1.30553	1.07444	1.58632	0.0585747
213011_s_at	213011_s_at||	0.427099	1.5328	1.21969	1.9263	0.00562917
213022_s_at	213022_s_at|UTRN|Utrophin	-0.251396	0.777715	0.655376	0.922891	0.0387988
213028_at	213028_at||Transcribed locus	-0.336205	0.714476	0.585295	0.872169	0.0145452
213034_at	213034_at|KIAA0999|KIAA0999 protein	-0.428362	0.651576	0.535135	0.793352	0.000885408
213037_x_at	213037_x_at|STAU1|Staufen, RNA binding protein, homolog 1 (Drosophila)	0.588466	1.80122	1.32263	2.45299	0.00459033
213039_at	213039_at|ARHGEF18|Rho/rac guanine nucleotide exchange factor (GEF) 18	-0.400418	0.67004	0.506747	0.885952	0.044807
213045_at	213045_at|MAST3|Microtubule associated serine/threonine kinase 3	-0.250263	0.778596	0.671974	0.902134	0.0136152
213058_at	213058_at||	-0.445901	0.640247	0.515549	0.795107	0.0018914
213060_s_at	213060_s_at|CHI3L2|Chitinase 3-like 2	-0.194769	0.823025	0.734084	0.922742	0.0133545
213068_at	213068_at|DPT|Dermatopontin	-0.148516	0.861986	0.784538	0.94708	0.0241621
213071_at	213071_at|DPT|Dermatopontin	-0.120041	0.886884	0.810352	0.970644	0.0678594
213073_at	213073_at|ZFYVE26|Zinc finger, FYVE domain containing 26	-0.406402	0.666043	0.512543	0.865512	0.0270193
213080_x_at	213080_x_at|RPL5|Ribosomal protein L5	-0.552703	0.575392	0.431441	0.767373	0.00424634
213082_s_at	213082_s_at|SLC35D2|Solute carrier family 35, member D2	-0.274656	0.759834	0.654285	0.882409	0.00673317
[truncated: 1,095 more rows]

## Sheet: 977B Group
977B Patient group - Cox Regression Analysis
Affymetrix ID	NAME (UG build #219)	Coefficient	Hazard Ratio	95% CI Low	95% CI High	FDR q-value
1294_at	1294_at|UBA7|Ubiquitin-like modifier activating enzyme 7	-0.47854	0.619687	0.488936	0.785404	0.00224159
1598_g_at	1598_g_at|GAS6|Growth arrest-specific 6	-0.289058	0.748969	0.606249	0.925287	0.0547403
200012_x_at	200012_x_at|RPL21|Ribosomal protein L21	-0.332728	0.716965	0.55831	0.920706	0.063207
200018_at	200018_at|RPS13|Ribosomal protein S13	-0.444806	0.640949	0.457802	0.897364	0.0654379
200034_s_at	200034_s_at|RPL6|Ribosomal protein L6	-0.437217	0.645831	0.471212	0.885161	0.0505461
200037_s_at	200037_s_at|CBX3|Chromobox homolog 3 (HP1 gamma homolog, Drosophila)	0.656761	1.92854	1.39306	2.66983	0.00224159
200039_s_at	200039_s_at|PSMB2|Proteasome (prosome, macropain) subunit, beta type, 2	0.369285	1.4467	1.12746	1.85633	0.0341233
200047_s_at	200047_s_at|YY1|YY1 transcription factor	0.630786	1.87909	1.28066	2.75714	0.0162937
200053_at	200053_at|SPAG7|Sperm associated antigen 7	-0.492166	0.611301	0.445743	0.838351	0.024359
200064_at	200064_at|HSP90AB1|Heat shock protein 90kDa alpha (cytosolic), class B member 1	0.396618	1.48679	1.15836	1.90834	0.021142
200065_s_at	200065_s_at|ARF1|ADP-ribosylation factor 1	0.440751	1.55387	1.17694	2.05154	0.0214247
200075_s_at	200075_s_at|GUK1|Guanylate kinase 1	0.400636	1.49277	1.18629	1.87845	0.0100827
200078_s_at	200078_s_at|ATP6V0B|ATPase, H+ transporting, lysosomal 21kDa, V0 subunit b	0.375177	1.45525	1.15953	1.82639	0.0158309
200079_s_at	200079_s_at|KARS|Lysyl-tRNA synthetase	0.355346	1.42667	1.1204	1.81667	0.035712
200086_s_at	200086_s_at|COX4I1|Cytochrome c oxidase subunit IV isoform 1	0.528086	1.69568	1.27647	2.25258	0.00551555
200091_s_at	200091_s_at|RPS25|Ribosomal protein S25	-0.433927	0.64796	0.492866	0.851858	0.0214247
200099_s_at	200099_s_at||	-0.448402	0.638648	0.481294	0.847447	0.0215166
200607_s_at	200607_s_at|RAD21|RAD21 homolog (S. pombe)	0.214987	1.23985	1.05531	1.45665	0.0622974
200608_s_at	200608_s_at|RAD21|RAD21 homolog (S. pombe)	0.484216	1.6229	1.31373	2.00483	0.000395814
200611_s_at	200611_s_at|WDR1|WD repeat domain 1	0.391318	1.47893	1.12923	1.93692	0.0389124
200620_at	200620_at|TMEM59|Transmembrane protein 59	-0.328091	0.720298	0.563619	0.920532	0.0614072
200632_s_at	200632_s_at|NDRG1|N-myc downstream regulated 1	0.227306	1.25521	1.11521	1.41279	0.00389631
200638_s_at	200638_s_at|YWHAZ|Tyrosine 3-monooxygenase/tryptophan 5-monooxygenase activation protein, zeta polypeptide	0.293508	1.34112	1.11094	1.61901	0.02431
200639_s_at	200639_s_at|YWHAZ|Tyrosine 3-monooxygenase/tryptophan 5-monooxygenase activation protein, zeta polypeptide	0.408517	1.50458	1.22054	1.85473	0.00326363
200640_at	200640_at|YWHAZ|Tyrosine 3-monooxygenase/tryptophan 5-monooxygenase activation protein, zeta polypeptide	0.335605	1.39879	1.12972	1.73193	0.023055
200645_at	200645_at|GABARAP|GABA(A) receptor-associated protein	-0.396661	0.672562	0.508649	0.889296	0.043964
200646_s_at	200646_s_at|NUCB1|Nucleobindin 1	-0.209996	0.810588	0.697999	0.941337	0.0472158
200648_s_at	200648_s_at|GLUL|Glutamate-ammonia ligase (glutamine synthetase)	-0.159978	0.852163	0.758385	0.957537	0.0535569
200653_s_at	200653_s_at|CALM1|Calmodulin 1 (phosphorylase kinase, delta)	0.554407	1.74091	1.34501	2.25335	0.00103781
200655_s_at	200655_s_at|CALM1|Calmodulin 1 (phosphorylase kinase, delta)	0.60414	1.82968	1.41019	2.37395	0.000326517
200657_at	200657_at|SLC25A5|Solute carrier family 25 (mitochondrial carrier; adenine nucleotide translocator), member 5	0.522175	1.68569	1.30587	2.17598	0.0019405
200658_s_at	200658_s_at|PHB|Prohibitin	0.267904	1.30722	1.12747	1.51564	0.00713315
200661_at	200661_at|CTSA|Cathepsin A	0.344645	1.41149	1.11096	1.79331	0.0407352
200670_at	200670_at|XBP1|X-box binding protein 1	-0.181997	0.833604	0.732145	0.949123	0.0475527
200681_at	200681_at|GLO1|Glyoxalase I	0.426349	1.53166	1.21579	1.92959	0.0059368
200687_s_at	200687_s_at|SF3B3|Splicing factor 3b, subunit 3, 130kDa	0.458939	1.58239	1.2825	1.95241	0.000820168
200688_at	200688_at|SF3B3|Splicing factor 3b, subunit 3, 130kDa	0.500752	1.64996	1.32797	2.05002	0.000353533
200691_s_at	200691_s_at|HSPA9|Heat shock 70kDa protein 9 (mortalin)	0.379266	1.46121	1.11996	1.90644	0.0430432
200696_s_at	200696_s_at|GSN|Gelsolin (amyloidosis, Finnish type)	-0.341614	0.710623	0.577978	0.873709	0.0156706
200699_at	200699_at|KDELR2|KDEL (Lys-Asp-Glu-Leu) endoplasmic reticulum protein retention receptor 2	0.370125	1.44792	1.13347	1.84959	0.0298669
200700_s_at	200700_s_at|KDELR2|KDEL (Lys-Asp-Glu-Leu) endoplasmic reticulum protein retention receptor 2	0.387441	1.47321	1.19108	1.82215	0.00669743
200703_at	200703_at|DYNLL1|Dynein, light chain, LC8-type 1	0.575169	1.77743	1.27386	2.48007	0.0110335
200706_s_at	200706_s_at|LITAF|Lipopolysaccharide-induced TNF factor	-0.276175	0.75868	0.629111	0.914933	0.0351648
200708_at	200708_at|GOT2|Glutamic-oxaloacetic transaminase 2, mitochondrial (aspartate aminotransferase 2)	0.30208	1.35267	1.11492	1.64112	0.0238586
200713_s_at	200713_s_at|MAPRE1|Microtubule-associated protein, RP/EB family, member 1	0.680064	1.974	1.43979	2.70643	0.000997075
200715_x_at	200715_x_at|RPL13A|Ribosomal protein L13a	-0.304181	0.737727	0.59381	0.916525	0.0476775
200724_at	200724_at|RPL10|Ribosomal protein L10	-0.266531	0.766033	0.651629	0.900522	0.0161005
200733_s_at	200733_s_at|PTP4A1|Protein tyrosine phosphatase type IVA, member 1	0.286645	1.33195	1.07331	1.65292	0.0639187
200734_s_at	200734_s_at|ARF3|ADP-ribosylation factor 3	0.441037	1.55432	1.22332	1.97488	0.00607669
200735_x_at	200735_x_at|NACA|Nascent polypeptide-associated complex alpha subunit	-0.489466	0.612954	0.438708	0.856407	0.0368605
200737_at	200737_at|PGK1|Phosphoglycerate kinase 1	0.475076	1.60814	1.34362	1.92473	3.17499e-05
200738_s_at	200738_s_at|PGK1|Phosphoglycerate kinase 1	0.718222	2.05078	1.61727	2.6005	1.58983e-06
200747_s_at	200747_s_at|NUMA1|Nuclear mitotic apparatus protein 1	-0.306051	0.736349	0.598729	0.905601	0.0344284
200749_at	200749_at|RAN|RAN, member RAS oncogene family	0.346409	1.41398	1.11034	1.80066	0.0417997
200750_s_at	200750_s_at|RAN|RAN, member RAS oncogene family	0.483331	1.62147	1.2886	2.04032	0.0013586
200755_s_at	200755_s_at|CALU|Calumenin	0.240553	1.27195	1.06143	1.52423	0.0634943
200757_s_at	200757_s_at|CALU|Calumenin	0.46503	1.59206	1.24826	2.03055	0.00411349
200758_s_at	200758_s_at|NFE2L1|Nuclear factor (erythroid-derived 2)-like 1	-0.389189	0.677606	0.530224	0.865956	0.0213764
200760_s_at	200760_s_at|ARL6IP5|ADP-ribosylation-like factor 6 interacting protein 5	-0.524593	0.591796	0.475672	0.73627	0.000183858
200761_s_at	200761_s_at|ARL6IP5|ADP-ribosylation-like factor 6 interacting protein 5	-0.522985	0.592749	0.462062	0.760398	0.00139536
200762_at	200762_at|DPYSL2|Dihydropyrimidinase-like 2	-0.238548	0.787771	0.663761	0.934949	0.0493633
200783_s_at	200783_s_at|STMN1|Stathmin 1/oncoprotein 18	0.426407	1.53174	1.27119	1.84571	0.000405321
200786_at	200786_at|PSMB7|Proteasome (prosome, macropain) subunit, beta type, 7	0.495606	1.64149	1.24397	2.16605	0.00806558
200787_s_at	200787_s_at|PEA15|Phosphoprotein enriched in astrocytes 15	-0.358941	0.698416	0.567787	0.859098	0.0105964
200795_at	200795_at|SPARCL1|SPARC-like 1 (hevin)	-0.266203	0.766283	0.671961	0.873845	0.00215419
200799_at	200799_at|HSPA1A|Heat shock 70kDa protein 1A	0.454471	1.57534	1.25396	1.97909	0.00261684
200800_s_at	200800_s_at|HSPA1A|Heat shock 70kDa protein 1A	0.365631	1.44142	1.21624	1.7083	0.00101256
200807_s_at	200807_s_at|HSPD1|Heat shock 60kDa protein 1 (chaperonin)	0.652517	1.92037	1.45332	2.5375	0.000284109
200810_s_at	200810_s_at|CIRBP|Cold inducible RNA binding protein	-0.329255	0.71946	0.61339	0.843872	0.00173938
200811_at	200811_at|CIRBP|Cold inducible RNA binding protein	-0.443931	0.64151	0.528618	0.778511	0.00038983
200812_at	200812_at|CCT7|Chaperonin containing TCP1, subunit 7 (eta)	0.621711	1.86211	1.43253	2.42051	0.000230852
200815_s_at	200815_s_at|PAFAH1B1|Platelet-activating factor acetylhydrolase, isoform Ib, subunit 1 (45kDa)	0.365301	1.44095	1.11804	1.85712	0.0406811
200816_s_at	200816_s_at|PAFAH1B1|Platelet-activating factor acetylhydrolase, isoform Ib, subunit 1 (45kDa)	-0.340876	0.711147	0.548886	0.921377	0.0668581
200820_at	200820_at|PSMD8|Proteasome (prosome, macropain) 26S subunit, non-ATPase, 8	0.359721	1.43293	1.15655	1.77535	0.0138483
200822_x_at	200822_x_at|TPI1|Triosephosphate isomerase 1	0.528513	1.69641	1.34546	2.1389	0.000424281
200830_at	200830_at|PSMD2|Proteasome (prosome, macropain) 26S subunit, non-ATPase, 2	0.686679	1.98711	1.5104	2.61426	8.82155e-05
200837_at	200837_at|BCAP31|B-cell receptor-associated protein 31	0.323945	1.38257	1.11558	1.71346	0.030113
200840_at	200840_at|KARS|Lysyl-tRNA synthetase	0.621382	1.8615	1.45808	2.37654	6.60546e-05
200842_s_at	200842_s_at|EPRS|Glutamyl-prolyl-tRNA synthetase	0.292059	1.33918	1.10571	1.62195	0.0283521
200843_s_at	200843_s_at|EPRS|Glutamyl-prolyl-tRNA synthetase	0.431589	1.5397	1.19032	1.99163	0.0139261
200844_s_at	200844_s_at|PRDX6|Peroxiredoxin 6	0.305548	1.35737	1.07884	1.7078	0.063207
200847_s_at	200847_s_at|TMEM66|Transmembrane protein 66	-0.358448	0.69876	0.564367	0.865156	0.0139261
200848_at	200848_at|AHCYL1|S-adenosylhomocysteine hydrolase-like 1	-0.538311	0.583734	0.472384	0.72133	6.60582e-05
200849_s_at	200849_s_at|AHCYL1|S-adenosylhomocysteine hydrolase-like 1	-0.460441	0.631005	0.493203	0.807311	0.00521743
200850_s_at	200850_s_at|AHCYL1|S-adenosylhomocysteine hydrolase-like 1	-0.675686	0.508807	0.38452	0.673268	0.00017176
200853_at	200853_at|H2AFZ|H2A histone family, member Z	0.572489	1.77267	1.4572	2.15644	4.09572e-06
200854_at	200854_at|NCOR1|Nuclear receptor co-repressor 1	-0.337962	0.713222	0.57169	0.889794	0.0279111
200855_at	200855_at|NCOR1|Nuclear receptor co-repressor 1	-0.337933	0.713243	0.562791	0.903916	0.0430083
200857_s_at	200857_s_at|NCOR1|Nuclear receptor co-repressor 1	-0.522719	0.592906	0.450198	0.780851	0.00438312
200860_s_at	200860_s_at|CNOT1|CCR4-NOT transcription complex, subunit 1	0.555406	1.74265	1.28023	2.3721	0.00750708
200873_s_at	200873_s_at|CCT8|Chaperonin containing TCP1, subunit 8 (theta)	0.441081	1.55439	1.1746	2.05698	0.0226473
200875_s_at	200875_s_at|NOP56|NOP56 ribonucleoprotein homolog (yeast)	0.63539	1.88776	1.48587	2.39835	2.92453e-05
200877_at	200877_at|CCT4|Chaperonin containing TCP1, subunit 4 (delta)	0.411929	1.50973	1.161	1.96321	0.0232832
200878_at	200878_at|EPAS1|Endothelial PAS domain protein 1	-0.236859	0.789103	0.668561	0.931377	0.0425185
200879_s_at	200879_s_at|EPAS1|Endothelial PAS domain protein 1	-0.177304	0.837525	0.735616	0.953553	0.0548729
200881_s_at	200881_s_at|DNAJA1|DnaJ (Hsp40) homolog, subfamily A, member 1	0.311176	1.36503	1.08593	1.71587	0.0562197
200884_at	200884_at|CKB|Creatine kinase, brain	0.16092	1.17459	1.04003	1.32656	0.0652848
200886_s_at	200886_s_at|PGAM1|Phosphoglycerate mutase 1 (brain)	0.577409	1.78142	1.34157	2.36547	0.00205215
200895_s_at	200895_s_at|FKBP4|FK506 binding protein 4, 59kDa	0.25894	1.29556	1.0871	1.54398	0.0349481
200904_at	200904_at|HLA-E|Major histocompatibility complex, class I, E	-0.325966	0.72183	0.611121	0.852594	0.00316292
200907_s_at	200907_s_at|PALLD|Palladin, cytoskeletal associated protein	-0.206828	0.813159	0.701384	0.942747	0.0482408
200909_s_at	200909_s_at|RPLP2|Ribosomal protein, large, P2	-0.434942	0.647302	0.494878	0.846674	0.0183125
200910_at	200910_at|CCT3|Chaperonin containing TCP1, subunit 3 (gamma)	0.498951	1.64699	1.26847	2.13847	0.00413221
200911_s_at	200911_s_at|TACC1|Transforming, acidic coiled-coil containing protein 1	-0.275972	0.758834	0.620762	0.927616	0.0530298
200918_s_at	200918_s_at|SRPR|Signal recognition particle receptor (docking protein)	-0.531616	0.587655	0.452334	0.763458	0.00211284
200920_s_at	200920_s_at|BTG1|B-cell translocation gene 1, anti-proliferative	-0.378064	0.685186	0.564775	0.83127	0.00320293
200921_s_at	200921_s_at|BTG1|B-cell translocation gene 1, anti-proliferative	-0.311402	0.732419	0.591201	0.90737	0.0383689
200932_s_at	200932_s_at|DCTN2|Dynactin 2 (p50)	0.423239	1.5269	1.12214	2.07766	0.0530298
200937_s_at	200937_s_at|RPL5|Ribosomal protein L5	-0.370658	0.69028	0.53504	0.890563	0.0382114
200940_s_at	200940_s_at|RERE|Arginine-glutamic acid dipeptide (RE) repeats	-0.545827	0.579363	0.45263	0.74158	0.000681958
200941_at	200941_at|HSBP1|Heat shock factor binding protein 1	0.410962	1.50827	1.19679	1.90082	0.00856329
200942_s_at	200942_s_at|HSBP1|Heat shock factor binding protein 1	0.499011	1.64709	1.33596	2.03069	0.0002107
200946_x_at	200946_x_at|GLUD1|Glutamate dehydrogenase 1	-0.342063	0.710303	0.574183	0.878692	0.0192556
200952_s_at	200952_s_at|CCND2|Cyclin D2	-0.156549	0.85509	0.770231	0.949298	0.0316215
200953_s_at	200953_s_at|CCND2|Cyclin D2	-0.458054	0.632514	0.523947	0.763576	0.000149774
200960_x_at	200960_x_at|CLTA|Clathrin, light chain (Lca)	0.552171	1.73702	1.29396	2.33178	0.00500925
200962_at	200962_at|RPL31|Ribosomal protein L31	-0.284427	0.752446	0.630954	0.897331	0.0186772
200965_s_at	200965_s_at|ABLIM1|Actin binding LIM protein 1	-0.272093	0.761784	0.64747	0.89628	0.0141904
200972_at	200972_at|TSPAN3|Tetraspanin 3	-0.316036	0.729033	0.585148	0.908298	0.0410267
200973_s_at	200973_s_at|TSPAN3|Tetraspanin 3	-0.202633	0.816578	0.717271	0.929634	0.0238586
200980_s_at	200980_s_at|PDHA1|Pyruvate dehydrogenase (lipoamide) alpha 1	0.640285	1.89702	1.42204	2.53065	0.000634185
200986_at	200986_at|SERPING1|Serpin peptidase inhibitor, clade G (C1 inhibitor), member 1	-0.245867	0.782026	0.679587	0.899907	0.00976467
200989_at	200989_at|HIF1A|Hypoxia inducible factor 1, alpha subunit (basic helix-loop-helix transcription factor)	0.281605	1.32526	1.08853	1.61346	0.0420925
200997_at	200997_at|RBM4|RNA binding motif protein 4	0.395564	1.48522	1.1172	1.97447	0.0501127
201000_at	201000_at|AARS|Alanyl-tRNA synthetase	0.492757	1.63682	1.2668	2.11493	0.00387681
201008_s_at	201008_s_at|TXNIP|Thioredoxin interacting protein	-0.315535	0.729398	0.645534	0.824158	4.92739e-05
201009_s_at	201009_s_at|TXNIP|Thioredoxin interacting protein	-0.481953	0.617576	0.524725	0.726858	2.82341e-06
201010_s_at	201010_s_at|TXNIP|Thioredoxin interacting protein	-0.490274	0.612459	0.519309	0.722317	2.55191e-06
201011_at	201011_at|RPN1|Ribophorin I	0.507668	1.66141	1.25603	2.19763	0.00698202
201013_s_at	201013_s_at|PAICS|Phosphoribosylaminoimidazole carboxylase, phosphoribosylaminoimidazole succinocarboxamide synthetase	0.41403	1.5129	1.18996	1.92348	0.0111494
201014_s_at	201014_s_at|PAICS|Phosphoribosylaminoimidazole carboxylase, phosphoribosylaminoimidazole succinocarboxamide synthetase	0.328862	1.38939	1.14677	1.68334	0.0116387
201034_at	201034_at|ADD3|Adducin 3 (gamma)	-0.215579	0.806075	0.706059	0.920258	0.0176612
201037_at	201037_at|PFKP|Phosphofructokinase, platelet	0.266064	1.30482	1.14752	1.48368	0.00167521
201046_s_at	201046_s_at|RAD23A|RAD23 homolog A (S. cerevisiae)	0.377008	1.45792	1.13176	1.87807	0.0329619
201051_at	201051_at|ANP32A|Acidic (leucine-rich) nuclear phosphoprotein 32 family, member A	-0.381395	0.682908	0.536816	0.868759	0.0215974
201059_at	201059_at|CTTN|Cortactin	0.264055	1.3022	1.09827	1.54399	0.0252852
201067_at	201067_at|PSMC2|Proteasome (prosome, macropain) 26S subunit, ATPase, 2	-0.308312	0.734686	0.587853	0.918196	0.0513348
201068_s_at	201068_s_at|PSMC2|Proteasome (prosome, macropain) 26S subunit, ATPase, 2	0.473407	1.60545	1.18004	2.18424	0.0267216
201088_at	201088_at|KPNA2|Karyopherin alpha 2 (RAG cohort 1, importin alpha 1)	0.510636	1.66635	1.39456	1.99112	6.18556e-06
201090_x_at	201090_x_at|TUBA1B|Tubulin, alpha 1b	0.692118	1.99794	1.44621	2.76016	0.00108526
201091_s_at	201091_s_at|CBX3|Chromobox homolog 3 (HP1 gamma homolog, Drosophila)	0.602816	1.82726	1.44073	2.31748	6.91973e-05
201104_x_at	201104_x_at|NBPF14|Neuroblastoma breakpoint family, member 14	-0.335506	0.714977	0.571987	0.893712	0.0308238
201105_at	201105_at|LGALS1|Lectin, galactoside-binding, soluble, 1	0.257339	1.29348	1.06424	1.57211	0.0660094
201111_at	201111_at|CSE1L|CSE1 chromosome segregation 1-like (yeast)	0.520444	1.68277	1.37351	2.06167	5.65607e-05
201112_s_at	201112_s_at|CSE1L|CSE1 chromosome segregation 1-like (yeast)	0.556456	1.74448	1.3545	2.24673	0.000734754
201114_x_at	201114_x_at|PSMA7|Proteasome (prosome, macropain) subunit, alpha type, 7	0.459374	1.58308	1.31334	1.90823	0.000122858
201115_at	201115_at|POLD2|Polymerase (DNA directed), delta 2, regulatory subunit 50kDa	0.647739	1.91121	1.46866	2.48712	0.000122858
201133_s_at	201133_s_at|PJA2|Praja ring finger 2	-0.360001	0.697676	0.565491	0.860759	0.0116323
201136_at	201136_at|PLP2|Proteolipid protein 2 (colonic epithelium-enriched)	0.297327	1.34626	1.10159	1.64525	0.0339525
201137_s_at	201137_s_at|HLA-DPB1|Major histocompatibility complex, class II, DP beta 1	-0.277133	0.757953	0.661538	0.868421	0.00205117
201139_s_at	201139_s_at|SSB|Sjogren syndrome antigen B (autoantigen La)	0.409232	1.50566	1.12046	2.0233	0.0509509
201144_s_at	201144_s_at|EIF2S1|Eukaryotic translation initiation factor 2, subunit 1 alpha, 35kDa	0.591988	1.80758	1.36494	2.39376	0.00133313
201151_s_at	201151_s_at|MBNL1|Muscleblind-like (Drosophila)	-0.272174	0.761721	0.660116	0.878966	0.00431568
201152_s_at	201152_s_at|MBNL1|Muscleblind-like (Drosophila)	-0.42277	0.655229	0.534119	0.803801	0.00169887
201153_s_at	201153_s_at|MBNL1|Muscleblind-like (Drosophila)	-0.304546	0.737458	0.586205	0.927737	0.0641842
201156_s_at	201156_s_at|RAB5C|RAB5C, member RAS oncogene family	-0.308534	0.734523	0.584235	0.923471	0.0591091
201180_s_at	201180_s_at|GNAI3|Guanine nucleotide binding protein (G protein), alpha inhibiting activity polypeptide 3	0.408623	1.50474	1.10631	2.04667	0.0637414
201195_s_at	201195_s_at|SLC7A5|Solute carrier family 7 (cationic amino acid transporter, y+ system), member 5	0.213431	1.23792	1.11857	1.37	0.00135592
201196_s_at	201196_s_at|AMD1|Adenosylmethionine decarboxylase 1	0.279426	1.32237	1.11192	1.57265	0.0188752
201197_at	201197_at|AMD1|Adenosylmethionine decarboxylase 1	0.319522	1.37647	1.15098	1.64614	0.00814042
201202_at	201202_at|PCNA|Proliferating cell nuclear antigen	0.515941	1.67521	1.38155	2.03129	2.55188e-05
201213_at	201213_at|PPP1R7|Protein phosphatase 1, regulatory (inhibitor) subunit 7	-0.221982	0.80093	0.68291	0.939346	0.0494239
201216_at	201216_at|ERP29|Endoplasmic reticulum protein 29	-0.452643	0.635945	0.497986	0.812125	0.00578442
201231_s_at	201231_s_at|ENO1|Enolase 1, (alpha)	0.35873	1.43151	1.16895	1.75305	0.00883946
201235_s_at	201235_s_at|BTG2|BTG family, member 2	-0.230793	0.793904	0.702888	0.896705	0.00444922
201236_s_at	201236_s_at|BTG2|BTG family, member 2	-0.38499	0.680458	0.583981	0.792873	7.9628e-05
201240_s_at	201240_s_at|SPCS2|Signal peptidase complex subunit 2 homolog (S. cerevisiae)	-0.436677	0.64618	0.474169	0.88059	0.0458411
201250_s_at	201250_s_at|SLC2A1|Solute carrier family 2 (facilitated glucose transporter), member 1	0.341039	1.40641	1.141	1.73355	0.0172823
201260_s_at	201260_s_at|SYPL1|Synaptophysin-like 1	-0.406212	0.666169	0.521576	0.850845	0.0152191
201263_at	201263_at||	0.352602	1.42276	1.12035	1.80681	0.0350252
201266_at	201266_at|TXNRD1|Thioredoxin reductase 1	0.612454	1.84495	1.46059	2.33046	3.69355e-05
201271_s_at	201271_s_at|RALY|RNA binding protein, autoantigenic (hnRNP-associated with lethal yellow homolog (mouse))	0.392945	1.48134	1.11517	1.96773	0.0512049
201275_at	201275_at|FDPS|Farnesyl diphosphate synthase (farnesyl pyrophosphate synthetase, dimethylallyltranstransferase, geranyltranstransferase)	0.35989	1.43317	1.1464	1.79168	0.0188752
201277_s_at	201277_s_at|HNRNPAB|Heterogeneous nuclear ribonucleoprotein A/B	0.8444	2.32658	1.78368	3.03473	4.2042e-07
201280_s_at	201280_s_at|DAB2|Disabled homolog 2, mitogen-responsive phosphoprotein (Drosophila)	-0.235035	0.790543	0.665099	0.939647	0.0562197
201281_at	201281_at|ADRM1|Adhesion regulating molecule 1	0.34106	1.40644	1.11825	1.76889	0.0331731
201286_at	201286_at||	0.164132	1.17837	1.04182	1.33282	0.0626875
201287_s_at	201287_s_at|SDC1|Syndecan 1	0.189586	1.20875	1.05247	1.38823	0.0541795
201288_at	201288_at|ARHGDIB|Rho GDP dissociation inhibitor (GDI) beta	-0.375756	0.68677	0.589135	0.800586	0.000130451
201291_s_at	201291_s_at|TOP2A|Topoisomerase (DNA) II alpha 170kDa	0.263803	1.30187	1.17963	1.43678	2.55188e-05
201292_at	201292_at|TOP2A|Topoisomerase (DNA) II alpha 170kDa	0.328481	1.38886	1.23622	1.56034	7.93594e-06
201293_x_at	201293_x_at|PPIA|Peptidylprolyl isomerase A (cyclophilin A)	0.647898	1.91152	1.2972	2.81677	0.0143664
201306_s_at	201306_s_at|ANP32B|Acidic (leucine-rich) nuclear phosphoprotein 32 family, member B	0.543374	1.72181	1.24781	2.37586	0.0133296
201311_s_at	201311_s_at|SH3BGRL|SH3 domain binding glutamic acid-rich protein like	-0.251067	0.77797	0.679505	0.890703	0.00565893
201312_s_at	201312_s_at|SH3BGRL|SH3 domain binding glutamic acid-rich protein like	-0.27597	0.758835	0.655404	0.878589	0.00480248
201317_s_at	201317_s_at|PSMA2|Proteasome (prosome, macropain) subunit, alpha type, 2	0.572793	1.77321	1.36955	2.29586	0.000654387
201323_at	201323_at|EBNA1BP2|EBNA1 binding protein 2	0.403641	1.49727	1.14767	1.95336	0.0290754
201326_at	201326_at|CCT6A|Chaperonin containing TCP1, subunit 6A (zeta 1)	0.482128	1.61952	1.30345	2.01222	0.000640976
201327_s_at	201327_s_at|CCT6A|Chaperonin containing TCP1, subunit 6A (zeta 1)	0.569393	1.76719	1.35935	2.2974	0.000900105
201331_s_at	201331_s_at|STAT6|Signal transducer and activator of transcription 6, interleukin-4 induced	-0.477137	0.620558	0.490477	0.785138	0.00214738
201332_s_at	201332_s_at|STAT6|Signal transducer and activator of transcription 6, interleukin-4 induced	-0.261565	0.769846	0.687556	0.861985	0.000337536
201334_s_at	201334_s_at|ARHGEF12|Rho guanine nucleotide exchange factor (GEF) 12	-0.300903	0.740149	0.597062	0.917528	0.0478584
201335_s_at	201335_s_at|ARHGEF12|Rho guanine nucleotide exchange factor (GEF) 12	-0.181995	0.833606	0.736728	0.943222	0.0353561
201339_s_at	201339_s_at|SCP2|Sterol carrier protein 2	-0.371824	0.689476	0.547414	0.868405	0.0189236
201342_at	201342_at|SNRPC|Small nuclear ribonucleoprotein polypeptide C	0.516599	1.67632	1.27797	2.19882	0.00427798
201348_at	201348_at|GPX3|Glutathione peroxidase 3 (plasma)	-0.188133	0.828504	0.738521	0.929452	0.0168297
201351_s_at	201351_s_at|YME1L1|YME1-like 1 (S. cerevisiae)	0.418884	1.52026	1.15099	2.008	0.0306511
201357_s_at	201357_s_at|SF3A1|Splicing factor 3a, subunit 1, 120kDa	-0.415738	0.659853	0.497556	0.875089	0.0354037
201360_at	201360_at|CST3|Cystatin C	-0.289357	0.748745	0.647831	0.865378	0.00252277
201367_s_at	201367_s_at|ZFP36L2|Zinc finger protein 36, C3H type-like 2	-0.137295	0.871713	0.804741	0.944258	0.011465
201368_at	201368_at|ZFP36L2|Zinc finger protein 36, C3H type-like 2	-0.494166	0.61008	0.510058	0.729715	1.38411e-05
201369_s_at	201369_s_at|ZFP36L2|Zinc finger protein 36, C3H type-like 2	-0.362559	0.695893	0.601945	0.804505	9.02935e-05
201370_s_at	201370_s_at|CUL3|Cullin 3	-0.441098	0.643329	0.490906	0.843079	0.0172823
201371_s_at	201371_s_at|CUL3|Cullin 3	-0.496572	0.608613	0.432387	0.856664	0.0385559
201377_at	201377_at|UBAP2L|Ubiquitin associated protein 2-like	0.34049	1.40564	1.12004	1.76406	0.0314439
201380_at	201380_at|CRTAP|Cartilage associated protein	-0.363347	0.695345	0.539647	0.895965	0.0416947
201381_x_at	201381_x_at|CACYBP|Calcyclin binding protein	0.531254	1.70106	1.33847	2.16189	0.000654941
201383_s_at	201383_s_at|LOC100133166|Similar to neighbor of BRCA1 gene 1	-0.432355	0.648979	0.530962	0.793227	0.00100351
201384_s_at	201384_s_at|NBR1|Neighbor of BRCA1 gene 1	-0.441716	0.642932	0.518992	0.79647	0.00175224
201387_s_at	201387_s_at|UCHL1|Ubiquitin carboxyl-terminal esterase L1 (ubiquitin thiolesterase)	0.158885	1.1722	1.03928	1.32212	0.0657501
201389_at	201389_at|ITGA5|Integrin, alpha 5 (fibronectin receptor, alpha polypeptide)	0.315182	1.37051	1.09764	1.71122	0.0440466
201390_s_at	201390_s_at|CSNK2B|Casein kinase 2, beta polypeptide	0.47133	1.60212	1.20904	2.12301	0.0141145
201394_s_at	201394_s_at|RBM6|RNA binding motif protein 6	-0.450093	0.637569	0.522559	0.777891	0.000480822
201397_at	201397_at|PHGDH|Phosphoglycerate dehydrogenase	0.176351	1.19286	1.05277	1.35158	0.045649
201400_at	201400_at|PSMB3|Proteasome (prosome, macropain) subunit, beta type, 3	0.239216	1.27025	1.07146	1.50593	0.0468842
201403_s_at	201403_s_at|MGST3|Microsomal glutathione S-transferase 3	0.423904	1.52791	1.21659	1.91891	0.0054998
201415_at	201415_at|GSS|Glutathione synthetase	0.300666	1.35076	1.07664	1.69466	0.0644582
201416_at	201416_at|SOX4|SRY (sex determining region Y)-box 4	0.286389	1.33161	1.15107	1.54047	0.00305793
201425_at	201425_at|ALDH2|Aldehyde dehydrogenase 2 family (mitochondrial)	-0.234427	0.791024	0.683189	0.915879	0.0201055
201427_s_at	201427_s_at|SEPP1|Selenoprotein P, plasma, 1	-0.262997	0.768744	0.659842	0.89562	0.0112711
201428_at	201428_at|CLDN4|Claudin 4	0.291253	1.3381	1.14213	1.56771	0.00614087
201432_at	201432_at|CAT|Catalase	-0.376535	0.686235	0.551189	0.854368	0.0114203
201441_at	201441_at|COX6B1|Cytochrome c oxidase subunit Vib polypeptide 1 (ubiquitous)	0.41827	1.51933	1.16421	1.98278	0.023055
201444_s_at	201444_s_at|ATP6AP2|ATPase, H+ transporting, lysosomal accessory protein 2	-0.261058	0.770236	0.634088	0.935616	0.0604215
201445_at	201445_at|CNN3|Calponin 3, acidic	-0.192156	0.825178	0.720705	0.944796	0.0440466
201453_x_at	201453_x_at|RHEB|Ras homolog enriched in brain	0.529534	1.69814	1.27413	2.26326	0.00602429
201459_at	201459_at|RUVBL2|RuvB-like 2 (E. coli)	0.540611	1.71706	1.33205	2.21334	0.00116181
201463_s_at	201463_s_at|TALDO1|Transaldolase 1	0.399625	1.49127	1.17505	1.89258	0.0139261
201467_s_at	201467_s_at|NQO1|NAD(P)H dehydrogenase, quinone 1	0.15387	1.16634	1.06762	1.27418	0.0102569
201468_s_at	201468_s_at|NQO1|NAD(P)H dehydrogenase, quinone 1	0.228483	1.25669	1.11983	1.41028	0.00276005
201472_at	201472_at|VBP1|Von Hippel-Lindau binding protein 1	0.481128	1.6179	1.22832	2.13104	0.0099468
201475_x_at	201475_x_at|MARS|Methionyl-tRNA synthetase	0.718125	2.05058	1.49763	2.80769	0.000409338
201479_at	201479_at|DKC1|Dyskeratosis congenita 1, dyskerin	0.525401	1.69114	1.31893	2.16838	0.00127724
201491_at	201491_at|AHSA1|AHA1, activator of heat shock 90kDa protein ATPase homolog 1 (yeast)	0.672141	1.95843	1.49124	2.57197	0.000116559
201494_at	201494_at|PRCP|Prolylcarboxypeptidase (angiotensinase C)	-0.542138	0.581504	0.460086	0.734964	0.000335489
201496_x_at	201496_x_at|MYH11|Myosin, heavy chain 11, smooth muscle	-0.13581	0.873009	0.805227	0.946496	0.0137697
201497_x_at	201497_x_at|MYH11|Myosin, heavy chain 11, smooth muscle	-0.105271	0.90008	0.844211	0.959648	0.0163811
201506_at	201506_at|TGFBI|Transforming growth factor, beta-induced, 68kDa	0.259568	1.29637	1.12207	1.49775	0.0076133
201508_at	201508_at|IGFBP4|Insulin-like growth factor binding protein 4	-0.233945	0.791406	0.700654	0.893912	0.00392274
201510_at	201510_at|ELF3|E74-like factor 3 (ets domain transcription factor, epithelial-specific )	0.251083	1.28542	1.09442	1.50974	0.0240676
201519_at	201519_at|TOMM70A|Translocase of outer mitochondrial membrane 70 homolog A (S. cerevisiae)	0.531521	1.70152	1.30685	2.21538	0.00231166
201522_x_at	201522_x_at|SNRPN|Small nuclear ribonucleoprotein polypeptide N	-0.45716	0.633079	0.522739	0.76671	0.000204951
201526_at	201526_at|ARF5|ADP-ribosylation factor 5	0.3513	1.42091	1.08915	1.85373	0.0655222
201534_s_at	201534_s_at|UBL3|Ubiquitin-like 3	-0.295713	0.744001	0.638327	0.867168	0.00371133
201535_at	201535_at|UBL3|Ubiquitin-like 3	-0.352047	0.703247	0.559325	0.884203	0.0267216
201536_at	201536_at||	-0.417444	0.658728	0.500298	0.867329	0.0291487
201539_s_at	201539_s_at|FHL1|Four and a half LIM domains 1	-0.24004	0.786596	0.682153	0.907031	0.0134732
201540_at	201540_at|FHL1|Four and a half LIM domains 1	-0.164555	0.848271	0.758436	0.948747	0.0357443
201543_s_at	201543_s_at|SAR1A|SAR1 homolog A (S. cerevisiae)	0.411427	1.50897	1.19126	1.9114	0.0102544
201546_at	201546_at|TRIP12|Thyroid hormone receptor interactor 12	-0.435604	0.646874	0.494102	0.846881	0.0185063
201555_at	201555_at|MCM3|Minichromosome maintenance complex component 3	0.429638	1.5367	1.19347	1.97863	0.0125158
201558_at	201558_at|RAE1|RAE1 RNA export 1 homolog (S. pombe)	0.470971	1.60155	1.28377	1.99798	0.00116181
201571_s_at	201571_s_at|DCTD|DCMP deaminase	-0.347435	0.706498	0.594017	0.840278	0.00245431
201572_x_at	201572_x_at|DCTD|DCMP deaminase	-0.575768	0.562273	0.427716	0.739161	0.00135718
201577_at	201577_at|NME1|Non-metastatic cells 1, protein (NM23A) expressed in	0.347841	1.41601	1.21208	1.65424	0.000570218
201584_s_at	201584_s_at|DDX39|DEAD (Asp-Glu-Ala-Asp) box polypeptide 39	0.806491	2.24003	1.7999	2.78779	2.77237e-09
201589_at	201589_at|SMC1A|Structural maintenance of chromosomes 1A	0.490285	1.63278	1.25332	2.12713	0.00570452
201597_at	201597_at|COX7A2|Cytochrome c oxidase subunit VIIa polypeptide 2 (liver)	0.696135	2.00599	1.51537	2.65544	0.000104523
201605_x_at	201605_x_at|CNN2|Calponin 2	-0.541886	0.58165	0.446766	0.757259	0.00185186
201606_s_at	201606_s_at|PWP1|PWP1 homolog (S. cerevisiae)	0.431586	1.5397	1.12824	2.1012	0.0503773
201608_s_at	201608_s_at|PWP1|PWP1 homolog (S. cerevisiae)	0.835941	2.30698	1.59482	3.33717	0.000475749
201614_s_at	201614_s_at|RUVBL1|RuvB-like 1 (E. coli)	0.301401	1.35175	1.09956	1.66179	0.0374826
201636_at	201636_at|FXR1|Fragile X mental retardation, autosomal homolog 1	0.469305	1.59888	1.2103	2.11223	0.0134676
201642_at	201642_at|IFNGR2|Interferon gamma receptor 2 (interferon gamma transducer 1)	-0.568425	0.566417	0.418075	0.767393	0.00510657
201648_at	201648_at|JAK1|Janus kinase 1 (a protein tyrosine kinase)	-0.669257	0.512089	0.395415	0.663189	4.73195e-05
201663_s_at	201663_s_at|SMC4|Structural maintenance of chromosomes 4	0.31522	1.37056	1.15128	1.63161	0.00725133
201664_at	201664_at|SMC4|Structural maintenance of chromosomes 4	0.476633	1.61064	1.32089	1.96396	0.000182126
201685_s_at	201685_s_at|TOX4|TOX high mobility group box family member 4	-0.466278	0.627333	0.48442	0.812407	0.00742267
201690_s_at	201690_s_at|TPD52|Tumor protein D52	0.273083	1.31401	1.10182	1.56706	0.025203
201695_s_at	201695_s_at|NP|Nucleoside phosphorylase	0.561107	1.75261	1.40589	2.18484	6.52979e-05
201699_at	201699_at|PSMC6|Proteasome (prosome, macropain) 26S subunit, ATPase, 6	0.343061	1.40926	1.09355	1.8161	0.0580024
201705_at	201705_at|PSMD7|Proteasome (prosome, macropain) 26S subunit, non-ATPase, 7	0.545797	1.72598	1.35058	2.20574	0.000624472
201706_s_at	201706_s_at|PEX19|Peroxisomal biogenesis factor 19	-0.288499	0.749388	0.630785	0.890291	0.0141145
201710_at	201710_at|MYBL2|V-myb myeloblastosis viral oncogene homolog (avian)-like 2	0.24156	1.27323	1.16345	1.39338	2.52592e-05
201716_at	201716_at|SNX1|Sorting nexin 1	-0.402615	0.668569	0.518214	0.862548	0.0219639
201719_s_at	201719_s_at|EPB41L2|Erythrocyte membrane protein band 4.1-like 2	-0.310983	0.732726	0.601174	0.893067	0.0230014
201725_at	201725_at|CDC123|Cell division cycle 123 homolog (S. cerevisiae)	0.50217	1.6523	1.28963	2.11696	0.00215731
201726_at	201726_at|ELAVL1|ELAV (embryonic lethal, abnormal vision, Drosophila)-like 1 (Hu antigen R)	0.529222	1.69761	1.16666	2.47019	0.0457771
201736_s_at	201736_s_at|39878|Membrane-associated ring finger (C3HC4) 6	0.368416	1.44544	1.11099	1.88058	0.0479655
201752_s_at	201752_s_at|ADD3|Adducin 3 (gamma)	-0.282687	0.753756	0.654762	0.867717	0.00239632
201753_s_at	201753_s_at|ADD3|Adducin 3 (gamma)	-0.203556	0.815825	0.710496	0.936768	0.0354037
201757_at	201757_at|NDUFS5|NADH dehydrogenase (ubiquinone) Fe-S protein 5, 15kDa (NADH-coenzyme Q reductase)	0.378448	1.46002	1.11165	1.91755	0.0503524
201761_at	201761_at|MTHFD2|Methylenetetrahydrofolate dehydrogenase (NADP+ dependent) 2, methenyltetrahydrofolate cyclohydrolase	0.548618	1.73086	1.41185	2.12196	2.2098e-05
201764_at	201764_at|TMEM106C|Transmembrane protein 106C	0.280275	1.32349	1.07062	1.63609	0.0654379
201766_at	201766_at|ELAC2|ElaC homolog 2 (E. coli)	-0.141934	0.867678	0.781985	0.962763	0.0552631
201769_at	201769_at|CLINT1|Clathrin interactor 1	0.642123	1.90051	1.41688	2.54922	0.000805721
201775_s_at	201775_s_at|KIAA0494|KIAA0494	-0.597135	0.550387	0.410502	0.73794	0.00205215
201778_s_at	201778_s_at|KIAA0494|KIAA0494	-0.71741	0.488014	0.344606	0.691103	0.00176026
201791_s_at	201791_s_at|DHCR7|7-dehydrocholesterol reductase	0.278168	1.32071	1.15892	1.50509	0.00116348
201797_s_at	201797_s_at|VARS|Valyl-tRNA synthetase	0.349535	1.41841	1.11656	1.80185	0.0373356
201804_x_at	201804_x_at|TBCB|Tubulin folding cofactor B	0.444193	1.55923	1.19462	2.03513	0.014602
201810_s_at	201810_s_at||MRNA; cDNA DKFZp434H068 (from clone DKFZp434H068)	-0.362455	0.695965	0.565919	0.855897	0.00970447
201818_at	201818_at|LPCAT1|Lysophosphatidylcholine acyltransferase 1	0.234203	1.2639	1.06388	1.50153	0.0564757
201821_s_at	201821_s_at|TIMM17A|Translocase of inner mitochondrial membrane 17 homolog A (yeast)	0.351091	1.42062	1.19279	1.69195	0.00238565
201822_at	201822_at|TIMM17A|Translocase of inner mitochondrial membrane 17 homolog A (yeast)	0.362517	1.43694	1.16176	1.7773	0.0121902
201833_at	201833_at|HDAC2|Histone deacetylase 2	0.361734	1.43582	1.1816	1.74473	0.00560278
201836_s_at	201836_s_at|SUPT7L|Suppressor of Ty 7 (S. cerevisiae)-like	-0.477398	0.620395	0.45708	0.842064	0.0238586
201839_s_at	201839_s_at|EPCAM|Epithelial cell adhesion molecule	0.44475	1.5601	1.28805	1.88962	0.000324391
201841_s_at	201841_s_at|HSPB1|Heat shock 27kDa protein 1	0.285162	1.32998	1.16999	1.51184	0.000626589
201853_s_at	201853_s_at|CDC25B|Cell division cycle 25 homolog B (S. pombe)	0.361089	1.43489	1.20983	1.70181	0.00125374
201858_s_at	201858_s_at|SRGN|Serglycin	-0.152441	0.85861	0.769837	0.957619	0.048569
201860_s_at	201860_s_at|PLAT|Plasminogen activator, tissue	-0.138832	0.870374	0.789633	0.959371	0.0430432
201862_s_at	201862_s_at|LRRFIP1|Leucine rich repeat (in FLII) interacting protein 1	-0.340652	0.711306	0.565935	0.894019	0.032816
201864_at	201864_at|GDI1|GDP dissociation inhibitor 1	0.550269	1.73372	1.39719	2.15131	6.28044e-05
201865_x_at	201865_x_at||Transcribed locus	-0.313901	0.730591	0.59523	0.896735	0.0274635
201866_s_at	201866_s_at|NR3C1|Nuclear receptor subfamily 3, group C, member 1 (glucocorticoid receptor)	-0.403298	0.668113	0.540978	0.825126	0.00414235
201890_at	201890_at|RRM2|Ribonucleotide reductase M2 polypeptide	0.344818	1.41173	1.24959	1.59492	7.75541e-06
201893_x_at	201893_x_at|DCN|Decorin	-0.185926	0.830335	0.743783	0.926958	0.0132443
201895_at	201895_at|ARAF|V-raf murine sarcoma 3611 viral oncogene homolog	-0.433402	0.6483	0.495195	0.848743	0.0192191
201896_s_at	201896_s_at||	0.399172	1.49059	1.21681	1.82597	0.00304251
201897_s_at	201897_s_at|CKS1B|CDC28 protein kinase regulatory subunit 1B	0.43111	1.53896	1.28304	1.84594	0.000230852
201898_s_at	201898_s_at|UBE2A|Ubiquitin-conjugating enzyme E2A (RAD6 homolog)	0.621856	1.86238	1.38338	2.50724	0.00147623
201899_s_at	201899_s_at|UBE2A|Ubiquitin-conjugating enzyme E2A (RAD6 homolog)	0.791909	2.20761	1.54235	3.1598	0.000692988
201904_s_at	201904_s_at|CTDSPL|CTD (carboxy-terminal domain, RNA polymerase II, polypeptide A) small phosphatase-like	-0.221593	0.801242	0.67908	0.945379	0.0608973
201906_s_at	201906_s_at|CTDSPL|CTD (carboxy-terminal domain, RNA polymerase II, polypeptide A) small phosphatase-like	-0.283549	0.753106	0.619145	0.916052	0.0394239
201923_at	201923_at|PRDX4|Peroxiredoxin 4	0.344746	1.41163	1.1602	1.71755	0.00947011
201924_at	201924_at|AFF1|AF4/FMR2 family, member 1	-0.41713	0.658936	0.517127	0.839631	0.0112782
201925_s_at	201925_s_at|CD55|CD55 molecule, decay accelerating factor for complement (Cromer blood group)	0.225907	1.25346	1.06617	1.47365	0.0486843
201926_s_at	201926_s_at|CD55|CD55 molecule, decay accelerating factor for complement (Cromer blood group)	0.260871	1.29806	1.08701	1.55009	0.0357443
201930_at	201930_at|MCM6|Minichromosome maintenance complex component 6	0.504467	1.6561	1.36855	2.00408	3.15827e-05
201933_at	201933_at|CHMP1A|Chromatin modifying protein 1A	0.420965	1.52343	1.19657	1.93958	0.0101073
201935_s_at	201935_s_at|EIF4G3|Eukaryotic translation initiation factor 4 gamma, 3	-0.420686	0.656596	0.510643	0.844265	0.0141904
201938_at	201938_at|CDK2AP1|Cyclin-dependent kinase 2 associated protein 1	0.430846	1.53856	1.20276	1.96811	0.00982651
201947_s_at	201947_s_at|CCT2|Chaperonin containing TCP1, subunit 2 (beta)	0.562411	1.7549	1.4201	2.16863	2.88438e-05
201951_at	201951_at|ALCAM|Activated leukocyte cell adhesion molecule	-0.127962	0.879887	0.800314	0.967372	0.0586948
201957_at	201957_at|PPP1R12B|Protein phosphatase 1, regulatory (inhibitor) subunit 12B	-0.384082	0.681076	0.537974	0.862243	0.0174627
201959_s_at	201959_s_at|MYCBP2|MYC binding protein 2	-0.477864	0.620107	0.500928	0.76764	0.000564123
201960_s_at	201960_s_at|MYCBP2|MYC binding protein 2	-0.293555	0.745608	0.610908	0.910009	0.0353374
201965_s_at	201965_s_at|SETX|Senataxin	-0.382386	0.682231	0.51785	0.898792	0.0505461
201973_s_at	201973_s_at|C7orf28B|Chromosome 7 open reading frame 28B	0.599336	1.82091	1.30926	2.5325	0.00689915
201976_s_at	201976_s_at|MYO10|Myosin X	0.216249	1.24141	1.06086	1.4527	0.0526075
201980_s_at	201980_s_at|RSU1|Ras suppressor protein 1	0.327346	1.38728	1.11183	1.73097	0.034492
201988_s_at	201988_s_at|CREBL2|CAMP responsive element binding protein-like 2	-0.609493	0.543626	0.428531	0.689634	5.67724e-05
201989_s_at	201989_s_at|CREBL2|CAMP responsive element binding protein-like 2	-0.625306	0.535098	0.411693	0.695493	0.000207835
201990_s_at	201990_s_at|CREBL2|CAMP responsive element binding protein-like 2	-0.600762	0.548394	0.443084	0.678732	7.93594e-06
201994_at	201994_at|MORF4L2|Mortality factor 4 like 2	0.897414	2.45325	1.75427	3.43073	2.55188e-05
201998_at	201998_at|ST6GAL1|ST6 beta-galactosamide alpha-2,6-sialyltranferase 1	-0.257664	0.772855	0.676341	0.883141	0.00367134
201999_s_at	201999_s_at|DYNLT1|Dynein, light chain, Tctex-type 1	0.357016	1.42906	1.0958	1.86367	0.0598893
202001_s_at	202001_s_at|NDUFA6|NADH dehydrogenase (ubiquinone) 1 alpha subcomplex, 6, 14kDa	0.60252	1.82672	1.4303	2.33299	0.000119108
202008_s_at	202008_s_at|NID1|Nidogen 1	-0.247254	0.780943	0.651835	0.935622	0.0544974
202018_s_at	202018_s_at|LTF|Lactotransferrin	-0.0838107	0.919605	0.883693	0.956977	0.00135718
202026_at	202026_at|SDHD|Succinate dehydrogenase complex, subunit D, integral membrane protein	-0.567373	0.567013	0.443556	0.724832	0.000344458
202037_s_at	202037_s_at|SFRP1|Secreted frizzled-related protein 1	-0.1183	0.88843	0.819351	0.963333	0.037247
202043_s_at	202043_s_at|SMS|Spermine synthase	0.400293	1.49226	1.20978	1.8407	0.00419509
202055_at	202055_at|KPNA1|Karyopherin alpha 1 (importin alpha 5)	0.481558	1.61859	1.16091	2.25672	0.0391688
202056_at	202056_at|KPNA1|Karyopherin alpha 1 (importin alpha 5)	0.556802	1.74508	1.2616	2.41385	0.0115391
202059_s_at	202059_s_at|KPNA1|Karyopherin alpha 1 (importin alpha 5)	0.415291	1.51481	1.20854	1.8987	0.00615506
202060_at	202060_at|CTR9|Ctr9, Paf1/RNA polymerase II complex component, homolog (S. cerevisiae)	-0.392798	0.675165	0.51593	0.883546	0.0373797
202066_at	202066_at|PPFIA1|Protein tyrosine phosphatase, receptor type, f polypeptide (PTPRF), interacting protein (liprin), alpha 1	0.380369	1.46282	1.24631	1.71695	0.000224059
202069_s_at	202069_s_at|IDH3A|Isocitrate dehydrogenase 3 (NAD+) alpha	0.435458	1.54567	1.25005	1.9112	0.00187998
202077_at	202077_at|NDUFAB1|NADH dehydrogenase (ubiquinone) 1, alpha/beta subcomplex, 1, 8kDa	0.425121	1.52978	1.15155	2.03224	0.0317033
202085_at	202085_at|TJP2|Tight junction protein 2 (zona occludens 2)	0.387613	1.47346	1.17104	1.85397	0.013341
202087_s_at	202087_s_at|CTSL1|Cathepsin L1	0.320192	1.37739	1.14514	1.65675	0.01058
202089_s_at	202089_s_at|SLC39A6|Solute carrier family 39 (zinc transporter), member 6	-0.121736	0.885382	0.807084	0.971276	0.0671937
202094_at	202094_at|BIRC5|Baculoviral IAP repeat-containing 5	0.222979	1.24979	1.11803	1.39709	0.00247548
202095_s_at	202095_s_at|BIRC5|Baculoviral IAP repeat-containing 5	0.302849	1.35371	1.22501	1.49593	1.55346e-06
202096_s_at	202096_s_at|TSPO|Translocator protein (18kDa)	0.449919	1.56819	1.2542	1.96078	0.00231447
202100_at	202100_at|RALB|V-ral simian leukemia viral oncogene homolog B (ras related; GTP binding protein)	-0.384291	0.680933	0.518679	0.893944	0.0455849
202105_at	202105_at|IGBP1|Immunoglobulin (CD79A) binding protein 1	-0.531875	0.587503	0.454496	0.759433	0.00166413
202107_s_at	202107_s_at|MCM2|Minichromosome maintenance complex component 2	0.344476	1.41125	1.21713	1.63633	0.000307858
202110_at	202110_at|COX7B|Cytochrome c oxidase subunit VIIb	0.589851	1.80372	1.37605	2.36431	0.000843748
202119_s_at	202119_s_at|CPNE3|Copine III	0.296592	1.34527	1.08532	1.66748	0.0515632
202120_x_at	202120_x_at|AP2S1|Adaptor-related protein complex 2, sigma 1 subunit	0.447464	1.56434	1.20736	2.02686	0.0109794
202124_s_at	202124_s_at|TRAK2|Trafficking protein, kinesin binding 2	-0.301874	0.739431	0.622528	0.878287	0.0096161
202138_x_at	202138_x_at|JTV1|JTV1 gene	0.635762	1.88846	1.36576	2.61122	0.00310355
202141_s_at	202141_s_at|COPS8|COP9 constitutive photomorphogenic homolog subunit 8 (Arabidopsis)	0.506607	1.65965	1.16283	2.36874	0.0432508
202144_s_at	202144_s_at|ADSL|Adenylosuccinate lyase	0.588646	1.80155	1.30973	2.47805	0.00592745
202146_at	202146_at|IFRD1|Interferon-related developmental regulator 1	0.3234	1.38182	1.1453	1.66717	0.0112181
202148_s_at	202148_s_at|PYCR1|Pyrroline-5-carboxylate reductase 1	0.298198	1.34743	1.08125	1.67913	0.0575432
202150_s_at	202150_s_at|NEDD9|Neural precursor cell expressed, developmentally down-regulated 9	-0.209786	0.810758	0.700874	0.937869	0.0406038
202152_x_at	202152_x_at|USF2|Upstream transcription factor 2, c-fos interacting	-0.301118	0.739991	0.597425	0.916577	0.0466019
202153_s_at	202153_s_at|NUP62|Nucleoporin 62kDa	0.382965	1.46663	1.1762	1.82876	0.0105141
202154_x_at	202154_x_at|TUBB3|Tubulin, beta 3	0.523646	1.68817	1.37792	2.06828	5.04819e-05
202156_s_at	202156_s_at|CUGBP2|CUG triplet repeat, RNA binding protein 2	-0.256904	0.773443	0.670896	0.891664	0.00730697
202157_s_at	202157_s_at|CUGBP2|CUG triplet repeat, RNA binding protein 2	-0.269334	0.763888	0.649019	0.899087	0.0157557
202158_s_at	202158_s_at|CUGBP2|CUG triplet repeat, RNA binding protein 2	-0.195914	0.822083	0.711903	0.949315	0.0560007
202159_at	202159_at|FARSA|Phenylalanyl-tRNA synthetase, alpha subunit	0.445363	1.56106	1.17973	2.06564	0.0210815
202174_s_at	202174_s_at|PCM1|Pericentriolar material 1	-0.342543	0.709963	0.609081	0.827553	0.000576233
202177_at	202177_at|GAS6|Growth arrest-specific 6	-0.248112	0.780273	0.670754	0.907674	0.0165893
202188_at	202188_at|NUP93|Nucleoporin 93kDa	0.178925	1.19593	1.05978	1.34958	0.0342514
202191_s_at	202191_s_at||	-0.249942	0.778846	0.682986	0.888159	0.00429263
202192_s_at	202192_s_at||	-0.36146	0.696658	0.574837	0.844296	0.00486779
202200_s_at	202200_s_at|SRPK1|SFRS protein kinase 1	0.457942	1.58082	1.23085	2.0303	0.0064531
202209_at	202209_at|LSM3|LSM3 homolog, U6 small nuclear RNA associated (S. cerevisiae)	0.464613	1.5914	1.21383	2.08641	0.0115836
202215_s_at	202215_s_at|NFYC|Nuclear transcription factor Y, gamma	-0.456899	0.633245	0.460406	0.870967	0.0416947
202216_x_at	202216_x_at|NFYC|Nuclear transcription factor Y, gamma	-0.469969	0.625022	0.464237	0.841492	0.0219639
202219_at	202219_at|SLC6A8|Solute carrier family 6 (neurotransmitter transporter, creatine), member 8	0.186754	1.20533	1.08096	1.34402	0.0116116
202224_at	202224_at|CRK|V-crk sarcoma virus CT10 oncogene homolog (avian)	-0.464807	0.628256	0.468053	0.843292	0.0220886
202226_s_at	202226_s_at|CRK|V-crk sarcoma virus CT10 oncogene homolog (avian)	-0.305493	0.73676	0.637521	0.851446	0.0012931
202233_s_at	202233_s_at|UQCRH|Ubiquinol-cytochrome c reductase hinge protein	0.45945	1.5832	1.23952	2.02218	0.00494844
202239_at	202239_at|PARP4|Poly (ADP-ribose) polymerase family, member 4	-0.643348	0.52553	0.398983	0.692214	0.000295443
202240_at	202240_at|PLK1|Polo-like kinase 1 (Drosophila)	0.344606	1.41143	1.22231	1.62982	0.000193666
202242_at	202242_at|TSPAN7|Tetraspanin 7	-0.284032	0.752743	0.660104	0.858383	0.00094892
202245_at	202245_at|LSS|Lanosterol synthase (2,3-oxidosqualene-lanosterol cyclase)	0.341716	1.40736	1.12053	1.76761	0.0314439
202247_s_at	202247_s_at|MTA1|Metastasis associated 1	-0.280526	0.755386	0.610684	0.934376	0.0660094
202259_s_at	202259_s_at|N4BP2L2|NEDD4 binding protein 2-like 2	-0.36207	0.696234	0.57289	0.846133	0.00559776
202268_s_at	202268_s_at|NAE1|NEDD8 activating enzyme E1 subunit 1	0.386194	1.47137	1.17588	1.84111	0.0112181
202275_at	202275_at|G6PD|Glucose-6-phosphate dehydrogenase	0.202553	1.22453	1.06511	1.4078	0.038613
202276_at	202276_at|SHFM1|Split hand/foot malformation (ectrodactyly) type 1	0.469698	1.59951	1.25763	2.03433	0.00324584
202279_at	202279_at|C14orf2|Chromosome 14 open reading frame 2	0.370273	1.44813	1.12552	1.86321	0.0358522
202282_at	202282_at|HSD17B10|Hydroxysteroid (17-beta) dehydrogenase 10	0.671948	1.95805	1.52997	2.50591	1.74061e-05
202288_at	202288_at|FRAP1|FK506 binding protein 12-rapamycin associated protein 1	-0.47463	0.622115	0.474188	0.816189	0.00990408
202291_s_at	202291_s_at|MGP|Matrix Gla protein	-0.150633	0.860163	0.78417	0.943521	0.0174627
202298_at	202298_at|NDUFA1|NADH dehydrogenase (ubiquinone) 1 alpha subcomplex, 1, 7.5kDa	0.384352	1.46866	1.1557	1.86637	0.0196344
202304_at	202304_at|FNDC3A|Fibronectin type III domain containing 3A	-0.49472	0.609742	0.498948	0.745138	0.000116559
202309_at	202309_at|MTHFD1|Methylenetetrahydrofolate dehydrogenase (NADP+ dependent) 1, methenyltetrahydrofolate cyclohydrolase, formyltetrahydrofolate synthetase	0.541874	1.71923	1.28531	2.29964	0.00542159
202313_at	202313_at|PPP2R2A|Protein phosphatase 2 (formerly 2A), regulatory subunit B, alpha isoform	-0.559749	0.571352	0.442667	0.737447	0.000766163
202319_at	202319_at|SENP6|SUMO1/sentrin specific peptidase 6	-0.313859	0.730622	0.597574	0.893294	0.024006
202324_s_at	202324_s_at|ACBD3|Acyl-Coenzyme A binding domain containing 3	0.495698	1.64164	1.22936	2.19218	0.0116252
202325_s_at	202325_s_at|ATP5J|ATP synthase, H+ transporting, mitochondrial F0 complex, subunit F6	0.450953	1.56981	1.14954	2.14372	0.0394645
202330_s_at	202330_s_at|UNG|Uracil-DNA glycosylase	0.327991	1.38818	1.08817	1.7709	0.0592812
202338_at	202338_at|TK1|Thymidine kinase 1, soluble	0.23281	1.26214	1.08628	1.46647	0.0251447
202343_x_at	202343_x_at|COX5B|Cytochrome c oxidase subunit Vb	0.62311	1.86472	1.38458	2.51136	0.0014666
202344_at	202344_at|HSF1|Heat shock transcription factor 1	0.22449	1.25168	1.06588	1.46987	0.0485248
202350_s_at	202350_s_at|MATN2|Matrilin 2	-0.181187	0.834279	0.756046	0.920608	0.00609813
202352_s_at	202352_s_at|PSMD12|Proteasome (prosome, macropain) 26S subunit, non-ATPase, 12	0.425476	1.53032	1.23653	1.89391	0.00255608
202357_s_at	202357_s_at|CFB|Complement factor B	-0.141528	0.868031	0.803097	0.938215	0.00678787
202358_s_at	202358_s_at|SNX19|Sorting nexin 19	-0.45913	0.631833	0.522306	0.764327	0.000172691
202368_s_at	202368_s_at|TRAM2|Translocation associated membrane protein 2	-0.406805	0.665774	0.522717	0.847983	0.0136959
202385_s_at	202385_s_at|TCOF1|Treacher Collins-Franceschetti syndrome 1	0.497161	1.64405	1.24704	2.16746	0.00759626
202386_s_at	202386_s_at||	-0.536379	0.584862	0.461392	0.741373	0.000481695
202396_at	202396_at|TCERG1|Transcription elongation regulator 1	0.441613	1.55521	1.18963	2.03314	0.0161005
202397_at	202397_at|NUTF2|Nuclear transport factor 2	0.389356	1.47603	1.22063	1.78486	0.0018931
202399_s_at	202399_s_at|AP3S2|Adaptor-related protein complex 3, sigma 2 subunit	0.558269	1.74764	1.28673	2.37366	0.00667092
202402_s_at	202402_s_at|CARS|Cysteinyl-tRNA synthetase	0.427546	1.53349	1.11511	2.10885	0.0604346
202408_s_at	202408_s_at|PRPF31|PRP31 pre-mRNA processing factor 31 homolog (S. cerevisiae)	0.436043	1.54658	1.15977	2.06239	0.0294347
202409_at	202409_at||	-0.152502	0.858557	0.777368	0.948227	0.0270353
202410_x_at	202410_x_at|IGF2|Insulin-like growth factor 2 (somatomedin A)	-0.120255	0.886694	0.827635	0.949968	0.0100374
202418_at	202418_at|YIF1A|Yip1 interacting factor homolog A (S. cerevisiae)	0.551569	1.73597	1.36726	2.20413	0.00034472
202453_s_at	202453_s_at|GTF2H1|General transcription factor IIH, polypeptide 1, 62kDa	-0.416045	0.659651	0.501716	0.867303	0.0288585
202458_at	202458_at|PRSS23|Protease, serine, 23	-0.165699	0.847301	0.747049	0.961007	0.0669526
202459_s_at	202459_s_at|LPIN2|Lipin 2	-0.457615	0.632791	0.503846	0.794735	0.00238833
202466_at	202466_at|POLS|Polymerase (DNA directed) sigma	0.442897	1.55721	1.16634	2.07907	0.0273863
202469_s_at	202469_s_at|CPSF6|Cleavage and polyadenylation specific factor 6, 68kDa	0.695635	2.00498	1.32329	3.03786	0.0141145
202475_at	202475_at||	0.3938	1.4826	1.14231	1.92428	0.0300681
202483_s_at	202483_s_at|RANBP1|RAN binding protein 1	0.4119	1.50968	1.24685	1.82792	0.00100805
202487_s_at	202487_s_at|H2AFV|H2A histone family, member V	0.508522	1.66283	1.31013	2.11049	0.0011469
202496_at	202496_at|EDC4|Enhancer of mRNA decapping 4	0.357421	1.42964	1.14367	1.78711	0.019924
202503_s_at	202503_s_at|KIAA0101|KIAA0101	0.361205	1.43506	1.23905	1.66207	0.000122858
202511_s_at	202511_s_at|ATG5|ATG5 autophagy related 5 homolog (S. cerevisiae)	0.352995	1.42332	1.15057	1.76074	0.0152885
202526_at	202526_at|SMAD4|SMAD family member 4	-0.288668	0.749261	0.61459	0.913441	0.0378618
202527_s_at	202527_s_at|SMAD4|SMAD family member 4	-0.29535	0.744271	0.612122	0.904949	0.0298991
202531_at	202531_at|IRF1|Interferon regulatory factor 1	-0.324638	0.722789	0.577749	0.904241	0.0390971
202532_s_at	202532_s_at|DHFR|Dihydrofolate reductase	0.496041	1.64221	1.3269	2.03243	0.000309816
202533_s_at	202533_s_at|DHFR|Dihydrofolate reductase	0.201668	1.22344	1.10171	1.35862	0.0038336
202534_x_at	202534_x_at|DHFR|Dihydrofolate reductase	0.594835	1.81273	1.42037	2.31348	0.000141999
202535_at	202535_at|FADD|Fas (TNFRSF6)-associated via death domain	0.282251	1.32611	1.14559	1.53509	0.00375115
202540_s_at	202540_s_at|HMGCR|3-hydroxy-3-methylglutaryl-Coenzyme A reductase	0.404204	1.49811	1.16069	1.93361	0.0216557
202543_s_at	202543_s_at|GMFB|Glia maturation factor, beta	0.378268	1.45975	1.17215	1.81792	0.0111724
202544_at	202544_at|GMFB|Glia maturation factor, beta	0.502548	1.65293	1.19719	2.28215	0.024359
202550_s_at	202550_s_at|VAPB|VAMP (vesicle-associated membrane protein)-associated protein B and C	0.409147	1.50553	1.16921	1.9386	0.0183741
202551_s_at	202551_s_at||	-0.359071	0.698325	0.607618	0.802572	4.98379e-05
202552_s_at	202552_s_at|CRIM1|Cysteine rich transmembrane BMP regulator 1 (chordin-like)	-0.271833	0.761981	0.64815	0.895804	0.0137889
202554_s_at	202554_s_at|GSTM3|Glutathione S-transferase mu 3 (brain)	-0.13168	0.876621	0.803687	0.956173	0.0293416
202561_at	202561_at|TNKS|Tankyrase, TRF1-interacting ankyrin-related ADP-ribose polymerase	-0.440904	0.643455	0.510425	0.811155	0.00428749
202580_x_at	202580_x_at|FOXM1|Forkhead box M1	0.28763	1.33326	1.20106	1.48001	1.43671e-05
202582_s_at	202582_s_at|RANBP9|RAN binding protein 9	0.453231	1.57339	1.21641	2.03513	0.00929505
202589_at	202589_at|TYMS|Thymidylate synthetase	0.282376	1.32628	1.1588	1.51796	0.00147383
202593_s_at	202593_s_at|GDE1|Glycerophosphodiester phosphodiesterase 1	-0.283177	0.753386	0.649368	0.874067	0.00421469
202602_s_at	202602_s_at|HTATSF1|HIV-1 Tat specific factor 1	0.449615	1.56771	1.20926	2.03241	0.0107061
202606_s_at	202606_s_at|TLK1|Tousled-like kinase 1	-0.376302	0.686395	0.525674	0.896255	0.0458719
202610_s_at	202610_s_at|MED14|Mediator complex subunit 14	0.384546	1.46895	1.12408	1.91961	0.0410802
202613_at	202613_at|CTPS|CTP synthase	0.303715	1.35488	1.11839	1.64139	0.0216557
202620_s_at	202620_s_at|PLOD2|Procollagen-lysine, 2-oxoglutarate 5-dioxygenase 2	0.272861	1.31372	1.14388	1.50877	0.002955
202624_s_at	202624_s_at|CABIN1|Calcineurin binding protein 1	-0.273675	0.760579	0.61801	0.936039	0.0661802
202634_at	202634_at|POLR2K|Polymerase (RNA) II (DNA directed) polypeptide K, 7.0kDa	0.337952	1.40207	1.14311	1.7197	0.015585
202635_s_at	202635_s_at|POLR2K|Polymerase (RNA) II (DNA directed) polypeptide K, 7.0kDa	0.31603	1.37167	1.14766	1.63941	0.00875363
202638_s_at	202638_s_at|ICAM1|Intercellular adhesion molecule 1	-0.201515	0.817491	0.701861	0.952171	0.0654941
202644_s_at	202644_s_at|TNFAIP3|Tumor necrosis factor, alpha-induced protein 3	-0.225181	0.798372	0.674059	0.94561	0.063207
202655_at	202655_at|ARMET|Arginine-rich, mutated in early stage tumors	0.419288	1.52088	1.1632	1.98855	0.023843
202663_at	202663_at|WIPF1|WAS/WASL interacting protein family, member 1	-0.246177	0.781784	0.670134	0.912036	0.0202648
202664_at	202664_at|WIPF1|WAS/WASL interacting protein family, member 1	-0.198301	0.820123	0.706899	0.951482	0.0620767
202666_s_at	202666_s_at|ACTL6A|Actin-like 6A	0.48913	1.6309	1.28505	2.06982	0.00187246
202671_s_at	202671_s_at|PDXK|Pyridoxal (pyridoxine, vitamin B6) kinase	0.323105	1.38141	1.15826	1.64755	0.00632061
202673_at	202673_at|DPM1|Dolichyl-phosphate mannosyltransferase polypeptide 1, catalytic subunit	0.364363	1.4396	1.0982	1.88713	0.0594718
202686_s_at	202686_s_at|AXL|AXL receptor tyrosine kinase	-0.241969	0.785081	0.660506	0.93315	0.0478584
202690_s_at	202690_s_at|SNRPD1|Small nuclear ribonucleoprotein D1 polypeptide 16kDa	0.363675	1.43861	1.134	1.82503	0.0278604
202692_s_at	202692_s_at|UBTF|Upstream binding transcription factor, RNA polymerase I	-0.599369	0.549158	0.409987	0.735571	0.00188149
202695_s_at	202695_s_at|STK17A|Serine/threonine kinase 17a	-0.552805	0.575334	0.449949	0.735659	0.000526335
202697_at	202697_at|NUDT21|Nudix (nucleoside diphosphate linked moiety X)-type motif 21	0.337668	1.40167	1.13757	1.7271	0.0184354
202698_x_at	202698_x_at|COX4I1|Cytochrome c oxidase subunit IV isoform 1	0.622532	1.86364	1.3628	2.54854	0.00265461
202705_at	202705_at|CCNB2|Cyclin B2	0.469564	1.5993	1.39946	1.82767	1.71146e-08
202709_at	202709_at|FMOD|Fibromodulin	-0.302436	0.739016	0.64651	0.844759	0.000482646
202712_s_at	202712_s_at|CKMT1B|Creatine kinase, mitochondrial 1B	0.201993	1.22384	1.1104	1.34887	0.00162263
202717_s_at	202717_s_at|CDC16|Cell division cycle 16 homolog (S. cerevisiae)	-0.390806	0.676511	0.522927	0.875203	0.0290754
202723_s_at	202723_s_at|FOXO1|Forkhead box O1	-0.22157	0.80126	0.692122	0.927607	0.0296514
202726_at	202726_at|LIG1|Ligase I, DNA, ATP-dependent	0.477752	1.61245	1.27233	2.04348	0.00227387
202730_s_at	202730_s_at|PDCD4|Programmed cell death 4 (neoplastic transformation inhibitor)	-0.383166	0.6817	0.592108	0.784848	1.77605e-05
202731_at	202731_at|PDCD4|Programmed cell death 4 (neoplastic transformation inhibitor)	-0.339357	0.712228	0.628418	0.807215	1.92396e-05
202733_at	202733_at|P4HA2|Prolyl 4-hydroxylase, alpha polypeptide II	0.425834	1.53087	1.23494	1.8977	0.00273985
202735_at	202735_at|EBP|Emopamil binding protein (sterol isomerase)	0.466227	1.59397	1.30518	1.94666	0.000298552
202737_s_at	202737_s_at|LSM4|LSM4 homolog, U6 small nuclear RNA associated (S. cerevisiae)	0.413346	1.51187	1.23003	1.85828	0.00245431
202746_at	202746_at||	-0.263212	0.768579	0.687652	0.85903	0.000238729
202747_s_at	202747_s_at|ITM2A|Integral membrane protein 2A	-0.231168	0.793606	0.725259	0.868394	5.54428e-05
202754_at	202754_at|R3HDM1|R3H domain containing 1	0.617657	1.85458	1.32585	2.59415	0.00609813
202757_at	202757_at|COBRA1|Cofactor of BRCA1	0.491106	1.63412	1.18937	2.24518	0.0257586
202770_s_at	202770_s_at|CCNG2|Cyclin G2	-0.245032	0.78268	0.673897	0.909022	0.0167989
202772_at	202772_at|HMGCL|3-hydroxymethyl-3-methylglutaryl-Coenzyme A lyase	-0.40509	0.666917	0.516645	0.860897	0.0213764
202779_s_at	202779_s_at|UBE2S|Ubiquitin-conjugating enzyme E2S	0.306397	1.35852	1.20774	1.52813	4.22456e-05
202790_at	202790_at|CLDN7|Claudin 7	0.246201	1.27916	1.08162	1.51277	0.036154
202791_s_at	202791_s_at|SAPS2|SAPS domain family, member 2	-0.397029	0.672315	0.510332	0.885712	0.0406269
202793_at	202793_at|LPCAT3|Lysophosphatidylcholine acyltransferase 3	-0.268044	0.764874	0.657383	0.889941	0.00883946
202794_at	202794_at|INPP1|Inositol polyphosphate-1-phosphatase	-0.425048	0.653738	0.528357	0.808873	0.00255608
202796_at	202796_at|SYNPO|Synaptopodin	-0.218505	0.803719	0.686896	0.940411	0.0497262
2028_s_at	2028_s_at|E2F1|E2F transcription factor 1	0.37682	1.45764	1.18593	1.79161	0.00654492
202806_at	202806_at|DBN1|Drebrin 1	0.53753	1.71177	1.37673	2.12835	0.000116181
202808_at	202808_at|C10orf26|Chromosome 10 open reading frame 26	-0.507623	0.601925	0.463566	0.78158	0.00343535
202811_at	202811_at|STAMBP|STAM binding protein	0.736338	2.08827	1.45104	3.00536	0.00219695
202815_s_at	202815_s_at|HEXIM1|Hexamethylene bis-acetamide inducible 1	-0.313795	0.730669	0.603134	0.88517	0.0168297
202823_at	202823_at|TCEB1|Transcription elongation factor B (SIII), polypeptide 1 (15kDa, elongin C)	0.263513	1.30149	1.07541	1.57511	0.0515688
202824_s_at	202824_s_at|TCEB1|Transcription elongation factor B (SIII), polypeptide 1 (15kDa, elongin C)	0.579429	1.78502	1.44533	2.20454	1.50815e-05
202833_s_at	202833_s_at|SERPINA1|Serpin peptidase inhibitor, clade A (alpha-1 antiproteinase, antitrypsin), member 1	-0.130385	0.877758	0.815402	0.944882	0.00885986
202836_s_at	202836_s_at|TXNL4A|Thioredoxin-like 4A	0.441692	1.55534	1.19674	2.02138	0.0134676
202838_at	202838_at|FUCA1|Fucosidase, alpha-L- 1, tissue	-0.658462	0.517647	0.431444	0.621073	6.1905e-09
202839_s_at	202839_s_at|NDUFB7|NADH dehydrogenase (ubiquinone) 1 beta subcomplex, 7, 18kDa	0.300338	1.35032	1.07876	1.69023	0.0614072
202842_s_at	202842_s_at|DNAJB9|DnaJ (Hsp40) homolog, subfamily B, member 9	-0.425866	0.653204	0.513744	0.830521	0.00872249
202854_at	202854_at|HPRT1|Hypoxanthine phosphoribosyltransferase 1	0.473661	1.60586	1.30573	1.97499	0.000398509
202856_s_at	202856_s_at|SLC16A3|Solute carrier family 16, member 3 (monocarboxylic acid transporter 4)	0.315179	1.3705	1.19405	1.57303	0.000405321
202858_at	202858_at|U2AF1|U2 small nuclear RNA auxiliary factor 1	0.56708	1.76311	1.39162	2.23377	0.000191388
202859_x_at	202859_x_at|IL8|Interleukin 8	0.15276	1.16505	1.06732	1.27171	0.0100827
202861_at	202861_at|PER1|Period homolog 1 (Drosophila)	-0.142639	0.867067	0.790008	0.951643	0.0273863
202863_at	202863_at|SP100|SP100 nuclear antigen	-0.346247	0.707337	0.557729	0.897079	0.0378186
202864_s_at	202864_s_at|SP100|SP100 nuclear antigen	-0.323575	0.723558	0.609583	0.858842	0.00467888
202870_s_at	202870_s_at|CDC20|Cell division cycle 20 homolog (S. cerevisiae)	0.293602	1.34125	1.20458	1.49342	1.66139e-05
202872_at	202872_at|ATP6V1C1|ATPase, H+ transporting, lysosomal 42kDa, V1 subunit C1	0.354385	1.4253	1.17971	1.72202	0.00504181
202874_s_at	202874_s_at|ATP6V1C1|ATPase, H+ transporting, lysosomal 42kDa, V1 subunit C1	0.268658	1.30821	1.09669	1.56053	0.0285151
202876_s_at	202876_s_at|PBX2|Pre-B-cell leukemia homeobox 2	-0.329344	0.719395	0.575379	0.899459	0.0352273
202884_s_at	202884_s_at|PPP2R1B|Protein phosphatase 2 (formerly 2A), regulatory subunit A, beta isoform	-0.284633	0.75229	0.628069	0.90108	0.0222792
202887_s_at	202887_s_at|DDIT4|DNA-damage-inducible transcript 4	0.206314	1.22914	1.07688	1.40293	0.0241408
202898_at	202898_at|SDC3|Syndecan 3	-0.192995	0.824486	0.721211	0.94255	0.0403704
202904_s_at	202904_s_at|LSM5|LSM5 homolog, U6 small nuclear RNA associated (S. cerevisiae)	0.427583	1.53355	1.24872	1.88333	0.00157862
202911_at	202911_at|MSH6|MutS homolog 6 (E. coli)	0.516757	1.67658	1.24198	2.26326	0.0112485
202912_at	202912_at|ADM|Adrenomedullin	0.234186	1.26388	1.12567	1.41906	0.00220001
202919_at	202919_at|MOBKL3|MOB1, Mps One Binder kinase activator-like 3 (yeast)	0.499659	1.64816	1.19844	2.26664	0.0233588
202920_at	202920_at|ANK2|Ankyrin 2, neuronal	-0.22498	0.798532	0.700161	0.910724	0.0117698
202922_at	202922_at|GCLC|Glutamate-cysteine ligase, catalytic subunit	-0.352864	0.702673	0.545765	0.904692	0.0485961
202931_x_at	202931_x_at|BIN1|Bridging integrator 1	-0.326272	0.721609	0.608282	0.856049	0.00415243
202946_s_at	202946_s_at|BTBD3|BTB (POZ) domain containing 3	0.401736	1.49442	1.18627	1.8826	0.0102654
202947_s_at	202947_s_at|GYPC|Glycophorin C (Gerbich blood group)	-0.351642	0.703532	0.587194	0.84292	0.00339346
202951_at	202951_at|STK38|Serine/threonine kinase 38	0.33952	1.40427	1.09971	1.79318	0.0502501
202954_at	202954_at|UBE2C|Ubiquitin-conjugating enzyme E2C	0.475311	1.60851	1.39392	1.85615	1.01123e-07
202957_at	202957_at|HCLS1|Hematopoietic cell-specific Lyn substrate 1	-0.34127	0.710867	0.596998	0.846455	0.00321003
202962_at	202962_at|KIF13B|Kinesin family member 13B	-0.424263	0.654252	0.564601	0.758138	5.84535e-06
202966_at	202966_at|CAPN6|Calpain 6	-0.134113	0.874492	0.802816	0.952566	0.0232832
202969_at	202969_at|DYRK2|Dual-specificity tyrosine-(Y)-phosphorylation regulated kinase 2	0.297449	1.34642	1.0857	1.66975	0.0514404
202981_x_at	202981_x_at|SIAH1|Seven in absentia homolog 1 (Drosophila)	0.44869	1.56626	1.18614	2.06819	0.0187368
202983_at	202983_at|HLTF|Helicase-like transcription factor	0.426788	1.53233	1.19599	1.96325	0.0112485
202986_at	202986_at|ARNT2|Aryl-hydrocarbon receptor nuclear translocator 2	-0.132384	0.876005	0.807951	0.949791	0.0167989
202992_at	202992_at|C7|Complement component 7	-0.19927	0.819329	0.762204	0.880735	1.40742e-05
202994_s_at	202994_s_at||	-0.154417	0.856915	0.782525	0.938376	0.012484
202995_s_at	202995_s_at|FBLN1|Fibulin 1	-0.254904	0.774991	0.693436	0.866138	0.000391783
202998_s_at	202998_s_at|LOXL2|Lysyl oxidase-like 2	0.195389	1.21578	1.05034	1.40729	0.0618439
203010_at	203010_at|STAT5A|Signal transducer and activator of transcription 5A	-0.448715	0.638448	0.511784	0.796462	0.00213504
203022_at	203022_at|RNASEH2A|Ribonuclease H2, subunit A	0.622268	1.86315	1.50554	2.30569	4.102e-06
203023_at	203023_at|NOP16|NOP16 nucleolar protein homolog (yeast)	0.327256	1.38716	1.12233	1.71447	0.0258393
203025_at	203025_at|ARD1A|ARD1 homolog A, N-acetyltransferase (S. cerevisiae)	0.689427	1.99257	1.53703	2.58313	2.88438e-05
203036_s_at	203036_s_at|MTSS1|Metastasis suppressor 1	0.183781	1.20175	1.06784	1.35246	0.0246233
203039_s_at	203039_s_at|NDUFS1|NADH dehydrogenase (ubiquinone) Fe-S protein 1, 75kDa (NADH-coenzyme Q reductase)	0.40741	1.50292	1.12584	2.0063	0.0459358
203042_at	203042_at|LAMP2|Lysosomal-associated membrane protein 2	0.319149	1.37596	1.10001	1.72113	0.043062
203044_at	203044_at|CHSY1|Chondroitin sulfate synthase 1	-0.353445	0.702265	0.546356	0.902664	0.0464451
203046_s_at	203046_s_at|TIMELESS|Timeless homolog (Drosophila)	0.488162	1.62932	1.31575	2.01762	0.000413782
203048_s_at	203048_s_at|TTC37|Tetratricopeptide repeat domain 37	-0.376598	0.686192	0.523268	0.899844	0.0501127
203056_s_at	203056_s_at|PRDM2|PR domain containing 2, with ZNF domain	-0.191248	0.825928	0.728584	0.936277	0.028264
203057_s_at	203057_s_at|PRDM2|PR domain containing 2, with ZNF domain	-0.429871	0.650593	0.490832	0.862355	0.0281886
203079_s_at	203079_s_at|CUL2|Cullin 2	0.427833	1.53393	1.1464	2.05245	0.0358522
203082_at	203082_at|BMS1|BMS1 homolog, ribosome assembly protein (yeast)	0.414614	1.51379	1.14456	2.00212	0.033874
203088_at	203088_at|FBLN5|Fibulin 5	-0.23541	0.790247	0.699837	0.892336	0.00356483
203092_at	203092_at|TIMM44|Translocase of inner mitochondrial membrane 44 homolog (yeast)	0.28284	1.32689	1.12542	1.56444	0.011465
203095_at	203095_at|MTIF2|Mitochondrial translational initiation factor 2	0.497274	1.64423	1.21525	2.22465	0.0163281
203099_s_at	203099_s_at|CDYL|Chromodomain protein, Y-like	0.156924	1.16991	1.05656	1.29541	0.0264056
203104_at	203104_at|CSF1R|Colony stimulating factor 1 receptor	-0.334738	0.715525	0.601689	0.8509	0.00367134
203110_at	203110_at|PTK2B|PTK2B protein tyrosine kinase 2 beta	-0.264449	0.767629	0.662454	0.889502	0.0077733
203122_at	203122_at|TTC15|Tetratricopeptide repeat domain 15	-0.349178	0.705268	0.573583	0.867185	0.0132043
203125_x_at	203125_x_at|SLC11A2|Solute carrier family 11 (proton-coupled divalent metal ion transporters), member 2	-0.22537	0.798221	0.681188	0.93536	0.0437978
203136_at	203136_at|RABAC1|Rab acceptor 1 (prenylated)	0.39255	1.48075	1.16237	1.88633	0.0181579
203143_s_at	203143_s_at|KIAA0040|KIAA0040	-0.332222	0.717328	0.61007	0.843443	0.00188048
203145_at	203145_at|SPAG5|Sperm associated antigen 5	0.337275	1.40112	1.21797	1.61183	0.000177694
203156_at	203156_at|AKAP11|A kinase (PRKA) anchor protein 11	-0.575041	0.562682	0.444454	0.712359	0.00014229
203166_at	203166_at|CFDP1|Craniofacial development protein 1	0.443143	1.55759	1.21756	1.99259	0.00757868
203185_at	203185_at|RASSF2|Ras association (RalGDS/AF-6) domain family member 2	-0.363568	0.695192	0.5676	0.851464	0.00783109
203187_at	203187_at|DOCK1|Dedicator of cytokinesis 1	-0.415387	0.660085	0.531621	0.819591	0.00394475
203194_s_at	203194_s_at|NUP98|Nucleoporin 98kDa	-0.356653	0.700016	0.540969	0.905823	0.0512287
203195_s_at	203195_s_at|NUP98|Nucleoporin 98kDa	-0.37265	0.688906	0.531004	0.893764	0.0420246
203197_s_at	203197_s_at|C1orf123|Chromosome 1 open reading frame 123	-0.453399	0.635464	0.479776	0.841674	0.0188163
203201_at	203201_at|PMM2|Phosphomannomutase 2	0.31547	1.3709	1.10665	1.69825	0.0353374
203206_at	203206_at|FAM53B|Family with sequence similarity 53, member B	-0.549225	0.577397	0.438151	0.760898	0.00264295
203207_s_at	203207_s_at||	0.258965	1.29559	1.10768	1.51538	0.0157557
203208_s_at	203208_s_at|MTFR1|Mitochondrial fission regulator 1	0.400196	1.49212	1.26651	1.75792	0.000138972
203209_at	203209_at|RFC5|Replication factor C (activator 1) 5, 36.5kDa	0.520861	1.68348	1.29679	2.18547	0.00255608
203213_at	203213_at|CDC2|Cell division cycle 2, G1 to S and G2 to M	0.403258	1.49669	1.3143	1.7044	8.28091e-07
203214_x_at	203214_x_at|CDC2|Cell division cycle 2, G1 to S and G2 to M	0.360689	1.43432	1.24386	1.65394	7.12985e-05
203219_s_at	203219_s_at|APRT|Adenine phosphoribosyltransferase	0.37152	1.44994	1.19666	1.75681	0.0036143
203223_at	203223_at|RABEP1|Rabaptin, RAB GTPase binding effector protein 1	-0.208605	0.811716	0.731735	0.900439	0.00235779
203225_s_at	203225_s_at|RFK|Riboflavin kinase	0.307047	1.3594	1.07839	1.71365	0.0644093
203234_at	203234_at|UPP1|Uridine phosphorylase 1	0.220816	1.24709	1.11438	1.39562	0.00310355
203240_at	203240_at|FCGBP|Fc fragment of IgG binding protein	-0.138579	0.870594	0.80642	0.939876	0.00717074
203248_at	203248_at|ZNF24|Zinc finger protein 24	-0.235116	0.790479	0.675825	0.924584	0.0312651
203249_at	203249_at|EZH1|Enhancer of zeste homolog 1 (Drosophila)	-0.209786	0.810758	0.725217	0.906388	0.00484833
203250_at	203250_at|RBM16|RNA binding motif protein 16	-0.480679	0.618363	0.454205	0.841851	0.024359
203262_s_at	203262_s_at|FAM50A|Family with sequence similarity 50, member A	0.446624	1.56303	1.20553	2.02655	0.0113458
203263_s_at	203263_s_at|ARHGEF9|Cdc42 guanine nucleotide exchange factor (GEF) 9	0.243745	1.27602	1.07203	1.51883	0.0481172
203265_s_at	203265_s_at|MAP2K4|Mitogen-activated protein kinase kinase 4	-0.385824	0.67989	0.552788	0.836217	0.00536929
203266_s_at	203266_s_at|MAP2K4|Mitogen-activated protein kinase kinase 4	-0.334357	0.715798	0.581634	0.88091	0.0189236
203270_at	203270_at|DTYMK|Deoxythymidylate kinase (thymidylate kinase)	0.561923	1.75404	1.36477	2.25435	0.000564123
203275_at	203275_at|IRF2|Interferon regulatory factor 2	-0.416118	0.659603	0.495795	0.877531	0.0377753
203276_at	203276_at|LMNB1|Lamin B1	0.40365	1.49728	1.2738	1.75997	9.16699e-05
203279_at	203279_at|EDEM1|ER degradation enhancer, mannosidase alpha-like 1	-0.464127	0.628684	0.474126	0.833624	0.0162937
203281_s_at	203281_s_at|UBA7|Ubiquitin-like modifier activating enzyme 7	-0.222674	0.800376	0.715824	0.894915	0.00258031
203288_at	203288_at|KIAA0355|KIAA0355	-0.48109	0.618109	0.458701	0.832916	0.0188163
203292_s_at	203292_s_at|VPS11|Vacuolar protein sorting 11 homolog (S. cerevisiae)	-0.56581	0.5679	0.401952	0.80236	0.0167989
203296_s_at	203296_s_at|ATP1A2|ATPase, Na+/K+ transporting, alpha 2 (+) polypeptide	-0.156941	0.854755	0.772787	0.945417	0.0244916
203300_x_at	203300_x_at|AP1S2|Adaptor-related protein complex 1, sigma 2 subunit	-0.350355	0.704438	0.570178	0.870312	0.0153664
203305_at	203305_at|F13A1|Coagulation factor XIII, A1 polypeptide	-0.202973	0.8163	0.716577	0.929901	0.024359
203308_x_at	203308_x_at|HPS1|Hermansky-Pudlak syndrome 1	-0.311922	0.732038	0.578476	0.926365	0.0646136
203312_x_at	203312_x_at|ARF6|ADP-ribosylation factor 6	0.504942	1.65689	1.28888	2.12997	0.00236325
203317_at	203317_at|PSD4|Pleckstrin and Sec7 domain containing 4	-0.525155	0.591464	0.466765	0.749477	0.000651056
203319_s_at	203319_s_at|ZNF148|Zinc finger protein 148	-0.276871	0.758152	0.614149	0.935922	0.0671937
203320_at	203320_at|SH2B3|SH2B adaptor protein 3	-0.456266	0.633646	0.488447	0.822007	0.0096462
203329_at	203329_at|PTPRM|Protein tyrosine phosphatase, receptor type, M	-0.260372	0.770764	0.637882	0.931328	0.0526075
203332_s_at	203332_s_at|INPP5D|Inositol polyphosphate-5-phosphatase, 145kDa	-0.417947	0.658397	0.541282	0.800852	0.00114499
203335_at	203335_at|PHYH|Phytanoyl-CoA 2-hydroxylase	0.432489	1.54109	1.24943	1.90084	0.00176426
203339_at	203339_at|SLC25A12|Solute carrier family 25 (mitochondrial carrier, Aralar), member 12	-0.419651	0.657276	0.536021	0.805961	0.0018064
203340_s_at	203340_s_at|SLC25A12|Solute carrier family 25 (mitochondrial carrier, Aralar), member 12	-0.413892	0.661072	0.527702	0.82815	0.00620072
203342_at	203342_at|TIMM17B|Translocase of inner mitochondrial membrane 17 homolog B (yeast)	0.344642	1.41148	1.15535	1.7244	0.0112782
203344_s_at	203344_s_at|RBBP8|Retinoblastoma binding protein 8	-0.224071	0.799259	0.685162	0.932356	0.038269
203350_at	203350_at|AP1G1|Adaptor-related protein complex 1, gamma 1 subunit	0.441545	1.55511	1.24737	1.93878	0.00246195
203354_s_at	203354_s_at|PSD3|Pleckstrin and Sec7 domain containing 3	-0.103333	0.901827	0.842649	0.965161	0.0286131
203355_s_at	203355_s_at|PSD3|Pleckstrin and Sec7 domain containing 3	-0.135081	0.873645	0.807704	0.944969	0.0112782
203357_s_at	203357_s_at|CAPN7|Calpain 7	-0.225586	0.798048	0.681428	0.934627	0.0427046
203358_s_at	203358_s_at|EZH2|Enhancer of zeste homolog 2 (Drosophila)	0.396615	1.48678	1.28667	1.71803	1.51663e-05
203362_s_at	203362_s_at|MAD2L1|MAD2 mitotic arrest deficient-like 1 (yeast)	0.411565	1.50918	1.32277	1.72186	6.78815e-07
203369_x_at	203369_x_at|PDLIM7|PDZ and LIM domain 7 (enigma)	-0.157667	0.854134	0.759375	0.960718	0.0606283
203372_s_at	203372_s_at|SOCS2|Suppressor of cytokine signaling 2	-0.141052	0.868444	0.784269	0.961653	0.0512287
203375_s_at	203375_s_at|TPP2|Tripeptidyl peptidase II	-0.450763	0.637142	0.49772	0.815618	0.00660992
203378_at	203378_at|PCF11|PCF11, cleavage and polyadenylation factor subunit, homolog (S. cerevisiae)	-0.497589	0.607995	0.464362	0.796055	0.00592745
203380_x_at	203380_x_at|SFRS5|Splicing factor, arginine/serine-rich 5	-0.368154	0.692011	0.551125	0.868912	0.0185063
203387_s_at	203387_s_at|TBC1D4|TBC1 domain family, member 4	-0.366803	0.692946	0.562497	0.853647	0.00942939
203391_at	203391_at|FKBP2|FK506 binding protein 2, 13kDa	-0.351763	0.703447	0.578952	0.854712	0.00731324
203396_at	203396_at|PSMA4|Proteasome (prosome, macropain) subunit, alpha type, 4	0.407658	1.50329	1.11447	2.02777	0.0558355
203400_s_at	203400_s_at|TF|Transferrin	-0.143587	0.866246	0.796003	0.942687	0.0126195
203401_at	203401_at|PRPS2|Phosphoribosyl pyrophosphate synthetase 2	0.341395	1.40691	1.10733	1.78754	0.043062
203404_at	203404_at|ARMCX2|Armadillo repeat containing, X-linked 2	-0.194592	0.82317	0.725763	0.933651	0.0258393
203405_at	203405_at|PSMG1|Proteasome (prosome, macropain) assembly chaperone 1	0.284131	1.32861	1.085	1.62691	0.0474447
203408_s_at	203408_s_at|SATB1|SATB homeobox 1	-0.205627	0.814136	0.705693	0.939244	0.0409438
203418_at	203418_at|CCNA2|Cyclin A2	0.2764	1.31837	1.16347	1.49391	0.000680152
203420_at	203420_at|FAM8A1|Family with sequence similarity 8, member A1	-0.36028	0.697481	0.532586	0.913431	0.061875
203422_at	203422_at|POLD1|Polymerase (DNA directed), delta 1, catalytic subunit 125kDa	0.286629	1.33193	1.08341	1.63745	0.0503773
203430_at	203430_at|HEBP2|Heme binding protein 2	0.26951	1.30932	1.07092	1.6008	0.0606283
203432_at	203432_at||Transcribed locus	0.390245	1.47734	1.23728	1.76398	0.000731663
203438_at	203438_at|STC2|Stanniocalcin 2	-0.0971086	0.907457	0.855753	0.962285	0.015585
203439_s_at	203439_s_at|STC2|Stanniocalcin 2	-0.17075	0.843033	0.77452	0.917606	0.00230591
203462_x_at	203462_x_at|EIF3B|Eukaryotic translation initiation factor 3, subunit B	0.662816	1.94025	1.48018	2.54332	0.000131134
203463_s_at	203463_s_at|EPN2|Epsin 2	-0.165495	0.847474	0.755561	0.950569	0.0404405
203466_at	203466_at|MPV17|MpV17 mitochondrial inner membrane protein	-0.229265	0.795118	0.670294	0.943187	0.0604082
203474_at	203474_at|IQGAP2|IQ motif containing GTPase activating protein 2	-0.230653	0.794015	0.694356	0.907979	0.0113458
203484_at	203484_at|SEC61G|Sec61 gamma subunit	0.703145	2.0201	1.60153	2.54805	1.55346e-06
203485_at	203485_at|RTN1|Reticulon 1	-0.193045	0.824445	0.755125	0.900128	0.000742267
203489_at	203489_at|SIVA1|SIVA1, apoptosis-inducing factor	0.368962	1.44623	1.12927	1.85215	0.0325231
203498_at	203498_at|RCAN2|Regulator of calcineurin 2	-0.324148	0.723144	0.583069	0.896869	0.0306511
203501_at	203501_at||	-0.332163	0.71737	0.592276	0.868886	0.0105964
203509_at	203509_at|SORL1|Sortilin-related receptor, L(DLR class) A repeats-containing	-0.458234	0.6324	0.53172	0.752142	3.18318e-05
203513_at	203513_at|SPG11|Spastic paraplegia 11 (autosomal recessive)	-0.381037	0.683152	0.545951	0.854833	0.0125158
203517_at	203517_at|MTX2|Metaxin 2	0.650632	1.91675	1.3597	2.70203	0.00445797
203523_at	203523_at|LSP1|Lymphocyte-specific protein 1	-0.249958	0.778834	0.665119	0.91199	0.0216557
203528_at	203528_at|SEMA4D|Sema domain, immunoglobulin domain (Ig), transmembrane domain (TM) and short cytoplasmic domain, (semaphorin) 4D	-0.261738	0.769712	0.648153	0.91407	0.0285771
203531_at	203531_at|CUL5|Cullin 5	-0.398877	0.671073	0.509934	0.883132	0.0385559
203534_at	203534_at|LSM1|LSM1 homolog, U6 small nuclear RNA associated (S. cerevisiae)	0.252915	1.28777	1.10143	1.50565	0.0184354
203536_s_at	203536_s_at|CIAO1|Cytosolic iron-sulfur protein assembly 1 homolog (S. cerevisiae)	0.490727	1.6335	1.25908	2.11927	0.00476089
203547_at	203547_at||	-0.207442	0.81266	0.705246	0.936435	0.0368605
203548_s_at	203548_s_at|LPL|Lipoprotein lipase	-0.150936	0.859902	0.798521	0.926002	0.00203521
203549_s_at	203549_s_at|LPL|Lipoprotein lipase	-0.193	0.824482	0.724873	0.937779	0.0314987
203554_x_at	203554_x_at|PTTG1|Pituitary tumor-transforming 1	0.567097	1.76314	1.49787	2.0754	2.59422e-08
203560_at	203560_at|GGH|Gamma-glutamyl hydrolase (conjugase, folylpolygammaglutamyl hydrolase)	0.225724	1.25323	1.11962	1.40278	0.00246195
203564_at	203564_at|FANCG|Fanconi anemia, complementation group G	0.476757	1.61084	1.27886	2.02901	0.00172451
203565_s_at	203565_s_at|MNAT1|Menage a trois homolog 1, cyclin H assembly factor (Xenopus laevis)	0.423446	1.52721	1.25369	1.86041	0.00105672
203568_s_at	203568_s_at|TRIM38|Tripartite motif-containing 38	-0.367444	0.692502	0.560196	0.856055	0.0106201
203570_at	203570_at|LOXL1|Lysyl oxidase-like 1	-0.182221	0.833417	0.734859	0.945193	0.0393526
203571_s_at	203571_s_at|C10orf116|Chromosome 10 open reading frame 116	-0.112619	0.893491	0.831278	0.960361	0.0241408
203584_at	203584_at|TTC35|Tetratricopeptide repeat domain 35	0.337861	1.40195	1.11165	1.76806	0.0379928
203599_s_at	203599_s_at|WBP4|WW domain binding protein 4 (formin binding protein 21)	-0.448171	0.638795	0.489548	0.833543	0.0135209
203605_at	203605_at|SRP54|Signal recognition particle 54kDa	0.440208	1.55303	1.15126	2.09501	0.035712
203606_at	203606_at|NDUFS6|NADH dehydrogenase (ubiquinone) Fe-S protein 6, 13kDa (NADH-coenzyme Q reductase)	0.557803	1.74683	1.35363	2.25424	0.00080289
203610_s_at	203610_s_at|TRIM38|Tripartite motif-containing 38	-0.374622	0.687549	0.543281	0.870127	0.020988
203612_at	203612_at|BYSL|Bystin-like	0.294754	1.3428	1.10439	1.63266	0.030286
203613_s_at	203613_s_at|NDUFB6|NADH dehydrogenase (ubiquinone) 1 beta subcomplex, 6, 17kDa	0.402441	1.49547	1.12763	1.98331	0.0431127
203619_s_at	203619_s_at|FAIM2|Fas apoptotic inhibitory molecule 2	-0.0966462	0.907877	0.846075	0.974194	0.0538585
203620_s_at	203620_s_at|FCHSD2|FCH and double SH3 domains 2	-0.27681	0.758199	0.622445	0.92356	0.0474329
203622_s_at	203622_s_at|PNO1|Partner of NOB1 homolog (S. cerevisiae)	0.410379	1.50739	1.12689	2.01636	0.0458719
203623_at	203623_at|PLXNA3|Plexin A3	0.445444	1.56118	1.25297	1.94521	0.00216069
203625_x_at	203625_x_at|SKP2|S-phase kinase-associated protein 2 (p45)	0.304988	1.35661	1.14005	1.6143	0.00964181
203634_s_at	203634_s_at|CPT1A|Carnitine palmitoyltransferase 1A (liver)	0.199797	1.22115	1.06462	1.4007	0.0379198
203638_s_at	203638_s_at||	-0.130421	0.877725	0.821944	0.937293	0.00268845
203639_s_at	203639_s_at|FGFR2|Fibroblast growth factor receptor 2	-0.182506	0.833179	0.77787	0.892422	2.88438e-05
203659_s_at	203659_s_at|TRIM13|Tripartite motif-containing 13	-0.662854	0.515378	0.379535	0.699843	0.000920411
203660_s_at	203660_s_at|PCNT|Pericentrin	0.336993	1.40073	1.10058	1.78273	0.0485147
203663_s_at	203663_s_at|COX5A|Cytochrome c oxidase subunit Va	0.541474	1.71854	1.32985	2.22084	0.0012931
203664_s_at	203664_s_at|POLR2D|Polymerase (RNA) II (DNA directed) polypeptide D	0.409685	1.50634	1.12273	2.02102	0.049155
203666_at	203666_at|CXCL12|Chemokine (C-X-C motif) ligand 12 (stromal cell-derived factor 1)	-0.460149	0.63119	0.536091	0.743158	7.93594e-06
203683_s_at	203683_s_at|VEGFB|Vascular endothelial growth factor B	-0.312423	0.731672	0.598642	0.894264	0.0244916
203685_at	203685_at|BCL2|B-cell CLL/lymphoma 2	-0.21434	0.807074	0.713705	0.912657	0.0100827
203687_at	203687_at|CX3CL1|Chemokine (C-X3-C motif) ligand 1	-0.162337	0.850155	0.769878	0.938802	0.0168297
203693_s_at	203693_s_at|E2F3|E2F transcription factor 3	0.235705	1.2658	1.06195	1.50879	0.0604215
203697_at	203697_at|FRZB|Frizzled-related protein	-0.369757	0.690902	0.607062	0.78632	6.29442e-06
203698_s_at	203698_s_at|FRZB|Frizzled-related protein	-0.226736	0.797131	0.724263	0.87733	0.000238729
203710_at	203710_at|ITPR1|Inositol 1,4,5-triphosphate receptor, type 1	-0.254403	0.77538	0.690072	0.871234	0.000830109
203712_at	203712_at|KIAA0020|KIAA0020	0.30403	1.35531	1.08222	1.69731	0.0583759
203714_s_at	203714_s_at|TBCE|Tubulin folding cofactor E	0.5309	1.70046	1.31327	2.20181	0.00184422
203715_at	203715_at|TBCE|Tubulin folding cofactor E	0.261558	1.29895	1.07574	1.56849	0.0505214
203720_s_at	203720_s_at|ERCC1|Excision repair cross-complementing rodent repair deficiency, complementation group 1 (includes overlapping antisense sequence)	-0.338199	0.713053	0.587724	0.865108	0.00982651
203721_s_at	203721_s_at|UTP18|UTP18, small subunit (SSU) processome component, homolog (yeast)	0.338486	1.40282	1.14481	1.71898	0.0147559
203726_s_at	203726_s_at|LAMA3|Laminin, alpha 3	-0.120535	0.886446	0.822612	0.955234	0.0188163
203729_at	203729_at|EMP3|Epithelial membrane protein 3	-0.238219	0.78803	0.659444	0.941689	0.0614894
203738_at	203738_at|C5orf22|Chromosome 5 open reading frame 22	0.484715	1.62371	1.16955	2.25424	0.0346962
203742_s_at	203742_s_at||	0.325122	1.3842	1.09306	1.75288	0.0524662
203743_s_at	203743_s_at|TDG|Thymine-DNA glycosylase	0.492121	1.63578	1.26616	2.1133	0.00391577
203744_at	203744_at|HMGB3|High-mobility group box 3	0.361059	1.43485	1.26192	1.63147	8.39152e-06
203745_at	203745_at|HCCS|Holocytochrome c synthase (cytochrome c heme-lyase)	0.574273	1.77584	1.28444	2.45524	0.00874326
203746_s_at	203746_s_at|HCCS|Holocytochrome c synthase (cytochrome c heme-lyase)	0.670777	1.95576	1.46726	2.60688	0.00029567
203755_at	203755_at|BUB1B|Budding uninhibited by benzimidazoles 1 homolog beta (yeast)	0.441099	1.55441	1.30456	1.85212	7.98679e-05
203758_at	203758_at|CTSO|Cathepsin O	-0.663815	0.514883	0.39845	0.665341	4.70913e-05
203764_at	203764_at|DLGAP5|Discs, large (Drosophila) homolog-associated protein 5	0.443704	1.55847	1.36376	1.78097	1.00206e-07
203775_at	203775_at|SLC25A13|Solute carrier family 25, member 13 (citrin)	0.476182	1.60992	1.27881	2.02676	0.00170126
203777_s_at	203777_s_at|RPS6KB2|Ribosomal protein S6 kinase, 70kDa, polypeptide 2	0.410929	1.50822	1.20051	1.8948	0.00751297
203779_s_at	203779_s_at|MPZL2|Myelin protein zero-like 2	0.136659	1.14644	1.03829	1.26585	0.0520521
203788_s_at	203788_s_at|SEMA3C|Sema domain, immunoglobulin domain (Ig), short basic domain, secreted, (semaphorin) 3C	-0.269922	0.763439	0.647674	0.899896	0.0164996
203789_s_at	203789_s_at|SEMA3C|Sema domain, immunoglobulin domain (Ig), short basic domain, secreted, (semaphorin) 3C	-0.165039	0.847861	0.762178	0.943175	0.0254491
203799_at	203799_at|CD302|CD302 molecule	-0.416343	0.659454	0.570454	0.762339	6.14057e-06
203801_at	203801_at|MRPS14|Mitochondrial ribosomal protein S14	-0.341747	0.710528	0.589634	0.85621	0.00637058
203802_x_at	203802_x_at|NSUN5|NOL1/NOP2/Sun domain family, member 5	0.393934	1.4828	1.14755	1.916	0.0267878
203805_s_at	203805_s_at|FANCA|Fanconi anemia, complementation group A	0.274829	1.31631	1.14987	1.50683	0.00209654
203806_s_at	203806_s_at|FANCA|Fanconi anemia, complementation group A	0.220698	1.24695	1.1217	1.38618	0.00154082
203812_at	203812_at|SLIT3|Slit homolog 3 (Drosophila)	-0.243552	0.783838	0.653678	0.939916	0.0606023
203813_s_at	203813_s_at|SLIT3|Slit homolog 3 (Drosophila)	-0.140955	0.868528	0.786864	0.958668	0.0427911
203815_at	203815_at|GSTT1|Glutathione S-transferase theta 1	-0.0992892	0.905481	0.855514	0.958366	0.0098518
203822_s_at	203822_s_at|ELF2|E74-like factor 2 (ets domain transcription factor)	-0.421724	0.655915	0.48921	0.879428	0.0409663
203830_at	203830_at|C17orf75|Chromosome 17 open reading frame 75	0.242304	1.27418	1.08065	1.50238	0.035665
203834_s_at	203834_s_at|TGOLN2|Trans-golgi network protein 2	-0.500997	0.605926	0.446959	0.821433	0.016202
203845_at	203845_at|KAT2B|K(lysine) acetyltransferase 2B	-0.32798	0.720378	0.587748	0.882936	0.0188752
203851_at	203851_at|IGFBP6|Insulin-like growth factor binding protein 6	-0.336816	0.71404	0.600961	0.848396	0.00324584
203856_at	203856_at|VRK1|Vaccinia related kinase 1	0.48963	1.63171	1.28268	2.07572	0.00207462
203859_s_at	203859_s_at|PALM|Paralemmin	-0.273945	0.760374	0.634719	0.910905	0.0292218
203878_s_at	203878_s_at|MMP11|Matrix metallopeptidase 11 (stromelysin 3)	0.220201	1.24633	1.11008	1.3993	0.00430203
203879_at	203879_at|PIK3CD|Phosphoinositide-3-kinase, catalytic, delta polypeptide	-0.214511	0.806936	0.69268	0.940038	0.0470102
203880_at	203880_at|COX17|COX17 cytochrome c oxidase assembly homolog (S. cerevisiae)	0.381129	1.46394	1.19566	1.79241	0.00481935
203881_s_at	203881_s_at|DMD|Dystrophin	-0.202562	0.816636	0.726156	0.91839	0.0111032
203883_s_at	203883_s_at|RAB11FIP2|RAB11 family interacting protein 2 (class I)	-0.402365	0.668737	0.518924	0.861801	0.0214247
203888_at	203888_at|THBD|Thrombomodulin	-0.163151	0.849463	0.760637	0.948661	0.0347737
203898_at	203898_at|CRCP|CGRP receptor component	0.372302	1.45107	1.0949	1.9231	0.0654298
203900_at	203900_at||	-0.360273	0.697486	0.550046	0.884447	0.0292218
203908_at	203908_at|SLC4A4|Solute carrier family 4, sodium bicarbonate cotransporter, member 4	-0.170857	0.842942	0.753908	0.942491	0.0275796
203916_at	203916_at|NDST2|N-deacetylase/N-sulfotransferase (heparan glucosaminyl) 2	-0.486682	0.614662	0.46542	0.811762	0.00982651
203920_at	203920_at|NR1H3|Nuclear receptor subfamily 1, group H, member 3	-0.396751	0.672502	0.545889	0.828481	0.00430203
203923_s_at	203923_s_at|CYBB|Cytochrome b-245, beta polypeptide	-0.280395	0.755485	0.637996	0.89461	0.0152885
203928_x_at	203928_x_at|MAPT|Microtubule-associated protein tau	-0.163992	0.848749	0.781396	0.921908	0.00271627
203929_s_at	203929_s_at|MAPT|Microtubule-associated protein tau	-0.164121	0.848639	0.78189	0.921086	0.00245431
203930_s_at	203930_s_at|MAPT|Microtubule-associated protein tau	-0.189718	0.827193	0.749338	0.913136	0.00394475
203932_at	203932_at|HLA-DMB|Major histocompatibility complex, class II, DM beta	-0.256207	0.773982	0.658393	0.909864	0.0216557
203940_s_at	203940_s_at|VASH1|Vasohibin 1	-0.320453	0.72582	0.584185	0.901795	0.034871
203941_at	203941_at|INTS9|Integrator complex subunit 9	-0.47609	0.621208	0.483966	0.797368	0.00420919
203954_x_at	203954_x_at|CLDN3|Claudin 3	0.19053	1.20989	1.08333	1.35124	0.0111494
203956_at	203956_at|MORC2|MORC family CW-type zinc finger 2	0.335078	1.39805	1.13652	1.71976	0.0184354
203958_s_at	203958_s_at|ZBTB40|Zinc finger and BTB domain containing 40	-0.294685	0.744766	0.597346	0.928568	0.0617933
203959_s_at	203959_s_at|ZBTB40|Zinc finger and BTB domain containing 40	-0.300641	0.740343	0.615038	0.891178	0.0181579
203967_at	203967_at|CDC6|Cell division cycle 6 homolog (S. cerevisiae)	0.205421	1.22804	1.09356	1.37906	0.00881867
203968_s_at	203968_s_at|CDC6|Cell division cycle 6 homolog (S. cerevisiae)	0.261628	1.29904	1.12335	1.50222	0.00752492
203975_s_at	203975_s_at|CHAF1A|Chromatin assembly factor 1, subunit A (p150)	0.331249	1.39271	1.13129	1.71454	0.0207063
203984_s_at	203984_s_at|CASP9|Caspase 9, apoptosis-related cysteine peptidase	-0.494327	0.609982	0.449475	0.827805	0.0183741
203990_s_at	203990_s_at|KDM6A|Lysine (K)-specific demethylase 6A	-0.284263	0.752569	0.623033	0.909038	0.0306812
203992_s_at	203992_s_at|KDM6A|Lysine (K)-specific demethylase 6A	-0.377208	0.685774	0.518578	0.906875	0.0587478
203995_at	203995_at|C21orf2|Chromosome 21 open reading frame 2	-0.179137	0.835992	0.741069	0.943072	0.0333415
204011_at	204011_at|SPRY2|Sprouty homolog 2 (Drosophila)	-0.186424	0.829921	0.732021	0.940915	0.0334578
204012_s_at	204012_s_at|LCMT2|Leucine carboxyl methyltransferase 2	-0.382077	0.682442	0.520204	0.895278	0.0465086
204014_at	204014_at|DUSP4|Dual specificity phosphatase 4	-0.126395	0.881266	0.822	0.944806	0.00695642
204015_s_at	204015_s_at|DUSP4|Dual specificity phosphatase 4	-0.130056	0.878046	0.809447	0.952459	0.0202118
204016_at	204016_at|LARS2|Leucyl-tRNA synthetase 2, mitochondrial	0.447956	1.56511	1.14781	2.13411	0.0399859
204018_x_at	204018_x_at|HBA1|Hemoglobin, alpha 1	-0.145951	0.8642	0.780166	0.957286	0.0429413
204020_at	204020_at|PURA|Purine-rich element binding protein A	-0.324105	0.723174	0.570787	0.916244	0.0541412
204022_at	204022_at|WWP2|WW domain containing E3 ubiquitin protein ligase 2	0.498943	1.64698	1.29974	2.08699	0.00133608
204023_at	204023_at|RFC4|Replication factor C (activator 1) 4, 37kDa	0.498466	1.64619	1.35242	2.00378	6.92897e-05
204026_s_at	204026_s_at|ZWINT|ZW10 interactor	0.539802	1.71567	1.4533	2.02539	2.03752e-07
204031_s_at	204031_s_at|PCBP2|Poly(rC) binding protein 2	-0.363691	0.695106	0.556891	0.867626	0.0165893
204033_at	204033_at|TRIP13|Thyroid hormone receptor interactor 13	0.40775	1.50343	1.30429	1.73298	6.18186e-06
204036_at	204036_at|LPAR1|Lysophosphatidic acid receptor 1	-0.18661	0.829767	0.72539	0.949164	0.0503773
204039_at	204039_at|CEBPA|CCAAT/enhancer binding protein (C/EBP), alpha	-0.247204	0.780981	0.66561	0.91635	0.0257141
204044_at	204044_at|QPRT|Quinolinate phosphoribosyltransferase	0.133152	1.14242	1.05213	1.24046	0.0185063
204050_s_at	204050_s_at|CLTA|Clathrin, light chain (Lca)	0.394837	1.48414	1.13932	1.93333	0.0322151
204051_s_at	204051_s_at|SFRP4|Secreted frizzled-related protein 4	-0.170945	0.842868	0.76284	0.931292	0.0116387
204052_s_at	204052_s_at|SFRP4|Secreted frizzled-related protein 4	-0.147854	0.862557	0.779469	0.954502	0.0374237
204066_s_at	204066_s_at|AGAP1|ArfGAP with GTPase domain, ankyrin repeat and PH domain 1	-0.287386	0.750222	0.604136	0.931635	0.0641352
204068_at	204068_at|STK3|Serine/threonine kinase 3 (STE20 homolog, yeast)	0.378818	1.46056	1.23031	1.7339	0.000694725
204070_at	204070_at|RARRES3|Retinoic acid receptor responder (tazarotene induced) 3	-0.18433	0.831661	0.755897	0.915019	0.00371133
204072_s_at	204072_s_at|FRY|Furry homolog (Drosophila)	-0.219428	0.802978	0.699127	0.922256	0.0215974
204076_at	204076_at|ENTPD4|Ectonucleoside triphosphate diphosphohydrolase 4	-0.344351	0.70868	0.579066	0.867306	0.0122101
204079_at	204079_at|TPST2|Tyrosylprotein sulfotransferase 2	-0.303528	0.738209	0.604645	0.901278	0.0288233
204084_s_at	204084_s_at|CLN5|Ceroid-lipofuscinosis, neuronal 5	-0.614271	0.541035	0.407774	0.717845	0.000886438
204085_s_at	204085_s_at|CLN5|Ceroid-lipofuscinosis, neuronal 5	-0.509384	0.600865	0.503032	0.717726	6.18556e-06
204086_at	204086_at|PRAME|Preferentially expressed antigen in melanoma	0.104603	1.11027	1.03637	1.18943	0.0289673
204092_s_at	204092_s_at|AURKA|Aurora kinase A	0.431705	1.53988	1.33641	1.77433	1.48844e-06
204094_s_at	204094_s_at|TSC22D2|TSC22 domain family, member 2	0.339726	1.40456	1.08895	1.81164	0.0620767
204103_at	204103_at|CCL4|Chemokine (C-C motif) ligand 4	-0.191878	0.825408	0.727239	0.936828	0.0294013
204106_at	204106_at|TESK1|Testis-specific kinase 1	0.372906	1.45195	1.096	1.92349	0.0643604
204111_at	204111_at|HNMT|Histamine N-methyltransferase	-0.282557	0.753854	0.678154	0.838003	2.68807e-05
204112_s_at	204112_s_at|HNMT|Histamine N-methyltransferase	-0.295928	0.743841	0.629847	0.878467	0.00845423
204118_at	204118_at|CD48|CD48 molecule	-0.21131	0.809523	0.701793	0.933791	0.0343648
204126_s_at	204126_s_at|CDC45L|CDC45 cell division cycle 45-like (S. cerevisiae)	0.187652	1.20641	1.10993	1.31128	0.00051857
204127_at	204127_at|RFC3|Replication factor C (activator 1) 3, 38kDa	0.352246	1.42226	1.14665	1.76411	0.0169172
204130_at	204130_at|HSD11B2|Hydroxysteroid (11-beta) dehydrogenase 2	0.130581	1.13949	1.03367	1.25615	0.0608654
204134_at	204134_at|PDE2A|Phosphodiesterase 2A, cGMP-stimulated	-0.161642	0.850746	0.759567	0.952869	0.043062
204139_x_at	204139_x_at|MZF1|Myeloid zinc finger 1	-0.216211	0.805565	0.706325	0.91875	0.0163281
204141_at	204141_at|TUBB2A|Tubulin, beta 2A	0.203218	1.22534	1.05128	1.42822	0.0642823
204146_at	204146_at||	0.292569	1.33987	1.18465	1.51542	0.00022268
204149_s_at	204149_s_at|GSTM4|Glutathione S-transferase mu 4	-0.1525	0.858559	0.794141	0.928202	0.00321003
204153_s_at	204153_s_at|MFNG|MFNG O-fucosylpeptide 3-beta-N-acetylglucosaminyltransferase	-0.379705	0.684063	0.559438	0.836452	0.0046663
204154_at	204154_at|CDO1|Cysteine dioxygenase, type I	-0.309775	0.733612	0.645867	0.833279	0.000149774
204155_s_at	204155_s_at|KIAA0999|KIAA0999 protein	-0.395586	0.673285	0.568314	0.797645	0.00029567
204156_at	204156_at|KIAA0999|KIAA0999 protein	-0.320498	0.725788	0.64981	0.810649	4.89166e-06
204157_s_at	204157_s_at|KIAA0999|KIAA0999 protein	-0.320355	0.725891	0.624272	0.844052	0.00119117
204162_at	204162_at|NDC80|NDC80 homolog, kinetochore complex component (S. cerevisiae)	0.256974	1.29301	1.14985	1.45399	0.000786714
204167_at	204167_at|BTD|Biotinidase	-0.3419	0.710419	0.616383	0.818803	0.000177542
204170_s_at	204170_s_at|CKS2|CDC28 protein kinase regulatory subunit 2	0.400428	1.49246	1.28929	1.72766	1.61197e-05
204174_at	204174_at|ALOX5AP|Arachidonate 5-lipoxygenase-activating protein	-0.200273	0.818507	0.705977	0.948974	0.0576647
204175_at	204175_at|ZNF593|Zinc finger protein 593	0.367664	1.44436	1.13683	1.83508	0.0269571
204184_s_at	204184_s_at|ADRBK2|Adrenergic, beta, receptor kinase 2	-0.302271	0.739137	0.609507	0.896338	0.0233588
204192_at	204192_at|CD37|CD37 molecule	-0.199115	0.819456	0.733539	0.915437	0.0076133
204204_at	204204_at|SLC31A2|Solute carrier family 31 (copper transporters), member 2	-0.28895	0.74905	0.637058	0.880729	0.00819574
204215_at	204215_at|C7orf23|Chromosome 7 open reading frame 23	-0.580159	0.559809	0.441648	0.709584	0.000132626
204216_s_at	204216_s_at|ZC3H14|Zinc finger CCCH-type containing 14	-0.38783	0.678527	0.530892	0.867218	0.0219639
204219_s_at	204219_s_at|PSMC1|Proteasome (prosome, macropain) 26S subunit, ATPase, 1	1.00352	2.72787	1.86348	3.99322	3.41627e-05
204220_at	204220_at|GMFG|Glia maturation factor, gamma	-0.239945	0.786671	0.674841	0.917033	0.0236591
204221_x_at	204221_x_at|GLIPR1|GLI pathogenesis-related 1	-0.228313	0.795875	0.68691	0.922127	0.025203
204224_s_at	204224_s_at|GCH1|GTP cyclohydrolase 1	0.233874	1.26349	1.07352	1.48707	0.0413464
204236_at	204236_at|FLI1|Friend leukemia virus integration 1	-0.2433	0.784036	0.681098	0.902531	0.0109017
204239_s_at	204239_s_at|NNAT|Neuronatin	-0.18673	0.829668	0.74102	0.928921	0.0157557
204240_s_at	204240_s_at|SMC2|Structural maintenance of chromosomes 2	0.281155	1.32466	1.0914	1.60778	0.0387118
204244_s_at	204244_s_at|DBF4|DBF4 homolog (S. cerevisiae)	0.340914	1.40623	1.19617	1.65318	0.00133608
204249_s_at	204249_s_at|LMO2|LIM domain only 2 (rhombotin-like 1)	-0.447876	0.638984	0.503654	0.810677	0.00484833
204252_at	204252_at|CDK2|Cyclin-dependent kinase 2	0.729611	2.07427	1.54308	2.78832	0.000116559
204256_at	204256_at|ELOVL6|ELOVL family member 6, elongation of long chain fatty acids (FEN1/Elo2, SUR4/Elo3-like, yeast)	0.394648	1.48386	1.26919	1.73484	7.52051e-05
204265_s_at	204265_s_at|GPSM3|G-protein signaling modulator 3 (AGS3-like, C. elegans)	-0.281508	0.754645	0.623982	0.912668	0.0342514
204267_x_at	204267_x_at|PKMYT1|Protein kinase, membrane associated tyrosine/threonine 1	0.543889	1.72269	1.4236	2.08463	6.6511e-06
204274_at	204274_at||Transcribed locus, moderately similar to NP_062353.3 estrogen receptor-binding fragment-associated gene 9 [Mus musculus]	0.279136	1.32199	1.07563	1.62477	0.0577694
204281_at	204281_at|TEAD4|TEA domain family member 4	0.283963	1.32838	1.12904	1.56293	0.0099468
204284_at	204284_at|PPP1R3C|Protein phosphatase 1, regulatory (inhibitor) subunit 3C	-0.148451	0.862042	0.781575	0.950793	0.0294347
204288_s_at	204288_s_at|SORBS2|Sorbin and SH3 domain containing 2	-0.124342	0.883078	0.811073	0.961475	0.0371728
204290_s_at	204290_s_at|ALDH6A1|Aldehyde dehydrogenase 6 family, member A1	-0.251827	0.777379	0.649014	0.931132	0.0487723
204294_at	204294_at|AMT|Aminomethyltransferase	-0.261215	0.770115	0.643997	0.920933	0.0373356
204312_x_at	204312_x_at|CREB1|CAMP responsive element binding protein 1	-0.287354	0.750246	0.621622	0.905485	0.0279111
204315_s_at	204315_s_at|GTSE1|G-2 and S-phase expressed 1	0.244281	1.2767	1.13501	1.43608	0.00162263
204317_at	204317_at|GTSE1|G-2 and S-phase expressed 1	0.25233	1.28702	1.12238	1.47581	0.00602429
204318_s_at	204318_s_at|GTSE1|G-2 and S-phase expressed 1	0.450183	1.5686	1.34742	1.82609	2.75352e-06
204327_s_at	204327_s_at|ZNF202|Zinc finger protein 202	-0.417118	0.658943	0.491496	0.883438	0.043566
204331_s_at	204331_s_at|MRPS12|Mitochondrial ribosomal protein S12	0.281482	1.32509	1.08855	1.61304	0.0420246
204345_at	204345_at|COL16A1|Collagen, type XVI, alpha 1	-0.200575	0.81826	0.716371	0.93464	0.0302417
204351_at	204351_at|S100P|S100 calcium binding protein P	0.0898879	1.09405	1.03961	1.15134	0.00929781
204358_s_at	204358_s_at|FLRT2|Fibronectin leucine rich transmembrane protein 2	-0.282991	0.753526	0.659564	0.860875	0.0011856
204359_at	204359_at|FLRT2|Fibronectin leucine rich transmembrane protein 2	-0.275167	0.759445	0.670346	0.860388	0.000711658
204363_at	204363_at|F3|Coagulation factor III (thromboplastin, tissue factor)	-0.168577	0.844866	0.781365	0.913529	0.000979959
204388_s_at	204388_s_at|MAOA|Monoamine oxidase A	-0.153317	0.857858	0.786508	0.93568	0.00907901
204391_x_at	204391_x_at|TRIM24|Tripartite motif-containing 24	0.397174	1.48761	1.18961	1.86027	0.00855932
204396_s_at	204396_s_at|GRK5|G protein-coupled receptor kinase 5	-0.241652	0.785329	0.662139	0.931439	0.0447471
204408_at	204408_at|APEX2|APEX nuclease (apurinic/apyrimidinic endonuclease) 2	0.40559	1.50019	1.14669	1.96266	0.030113
204417_at	204417_at|GALC|Galactosylceramidase	-0.347624	0.706364	0.562778	0.886585	0.027733
204418_x_at	204418_x_at|GSTM2|Glutathione S-transferase mu 2 (muscle)	-0.312963	0.731277	0.636568	0.840077	0.000500773
204421_s_at	204421_s_at|FGF2|Fibroblast growth factor 2 (basic)	-0.162014	0.850429	0.770671	0.938441	0.0162937
204422_s_at	204422_s_at|FGF2|Fibroblast growth factor 2 (basic)	-0.202122	0.816996	0.75506	0.884011	5.62854e-05
204444_at	204444_at|KIF11|Kinesin family member 11	0.432224	1.54068	1.31881	1.79988	1.14714e-05
204454_at	204454_at|LDOC1|Leucine zipper, down-regulated in cancer 1	0.226	1.25358	1.0701	1.46851	0.0427046
204459_at	204459_at|CSTF2|Cleavage stimulation factor, 3' pre-RNA, subunit 2, 64kDa	0.412713	1.51091	1.15173	1.98211	0.0288233
204461_x_at	204461_x_at|RAD1|RAD1 homolog (S. pombe)	0.478285	1.6133	1.2356	2.10647	0.00783109
204466_s_at	204466_s_at|SNCA|Synuclein, alpha (non A4 component of amyloid precursor)	-0.26232	0.769265	0.648813	0.912079	0.0263508
204472_at	204472_at|GEM|GTP binding protein overexpressed in skeletal muscle	-0.175067	0.839401	0.736688	0.956434	0.0606023
204475_at	204475_at|MMP1|Matrix metallopeptidase 1 (interstitial collagenase)	0.139644	1.14986	1.09472	1.20779	7.12576e-06
204477_at	204477_at|RABIF|RAB interacting factor	0.442857	1.55715	1.19587	2.02758	0.0139261
204478_s_at	204478_s_at|RABIF|RAB interacting factor	0.774473	2.16945	1.63238	2.88323	1.74279e-05
204500_s_at	204500_s_at|AGTPBP1|ATP/GTP binding protein 1	0.38499	1.4696	1.20606	1.79073	0.00335511
204501_at	204501_at|NOV|Nephroblastoma overexpressed gene	-0.211199	0.809613	0.707035	0.927073	0.02431
204508_s_at	204508_s_at|CA12|Carbonic anhydrase XII	-0.088544	0.915263	0.857479	0.976941	0.056912
204510_at	204510_at|CDC7|Cell division cycle 7 homolog (S. cerevisiae)	0.425261	1.52999	1.24159	1.88538	0.00205239
204513_s_at	204513_s_at|ELMO1|Engulfment and cell motility 1	-0.276112	0.758728	0.63979	0.899777	0.0183125
204516_at	204516_at|ATXN7|Ataxin 7	-0.289006	0.749008	0.602541	0.931079	0.0638004
204519_s_at	204519_s_at|PLLP|Plasma membrane proteolipid (plasmolipin)	-0.238783	0.787586	0.670493	0.925127	0.0337731
204521_at	204521_at|C12orf24|Chromosome 12 open reading frame 24	0.292427	1.33967	1.10307	1.62702	0.0306812
204531_s_at	204531_s_at|BRCA1|Breast cancer 1, early onset	0.235217	1.26518	1.07446	1.48976	0.0407352
204541_at	204541_at|SEC14L2|SEC14-like 2 (S. cerevisiae)	-0.225789	0.797887	0.718466	0.886086	0.00100578
204547_at	204547_at|RAB40B|RAB40B, member RAS oncogene family	-0.240205	0.786467	0.657553	0.940655	0.060467
204550_x_at	204550_x_at|GSTM1|Glutathione S-transferase mu 1	-0.261659	0.769773	0.682555	0.868137	0.000866459
204552_at	204552_at||	-0.316745	0.728517	0.581148	0.913256	0.0477228
204558_at	204558_at|RAD54L|RAD54-like (S. cerevisiae)	0.200151	1.22159	1.09996	1.35666	0.0041852
204562_at	204562_at|IRF4|Interferon regulatory factor 4	-0.184351	0.831644	0.72789	0.950187	0.0512524
204563_at	204563_at|SELL|Selectin L	-0.169733	0.84389	0.754714	0.943603	0.0288585
204568_at	204568_at|KIAA0831|KIAA0831	-0.378134	0.685138	0.514341	0.912653	0.0661526
204573_at	204573_at|CROT|Carnitine O-octanoyltransferase	-0.253418	0.776144	0.672126	0.896259	0.00929781
204584_at	204584_at|L1CAM|L1 cell adhesion molecule	0.160595	1.17421	1.08525	1.27046	0.00203521
204587_at	204587_at|SLC25A14|Solute carrier family 25 (mitochondrial carrier, brain), member 14	0.467777	1.59644	1.21554	2.0967	0.0115464
204603_at	204603_at|EXO1|Exonuclease 1	0.382405	1.46581	1.27	1.6918	2.71638e-05
204606_at	204606_at|CCL21|Chemokine (C-C motif) ligand 21	-0.128639	0.879291	0.805177	0.960228	0.0372764
204607_at	204607_at|HMGCS2|3-hydroxy-3-methylglutaryl-Coenzyme A synthase 2 (mitochondrial)	-0.0908759	0.913131	0.866665	0.962089	0.0102569
204608_at	204608_at|ASL|Argininosuccinate lyase	0.329384	1.39011	1.08223	1.78559	0.0669999
204615_x_at	204615_x_at|IDI1|Isopentenyl-diphosphate delta isomerase 1	0.3765	1.45718	1.24138	1.71049	0.000271801
204617_s_at	204617_s_at|ACD|Adrenocortical dysplasia homolog (mouse)	0.27675	1.31884	1.08544	1.60242	0.0438153
204625_s_at	204625_s_at|ITGB3|Integrin, beta 3 (platelet glycoprotein IIIa, antigen CD61)	-0.190262	0.826742	0.73467	0.930353	0.0189236
204637_at	204637_at|CGA|Glycoprotein hormones, alpha polypeptide	0.103684	1.10925	1.0509	1.17083	0.00394475
204641_at	204641_at|NEK2|NIMA (never in mitosis gene a)-related kinase 2	0.384357	1.46867	1.29603	1.66431	1.14714e-06
204642_at	204642_at|S1PR1|Sphingosine-1-phosphate receptor 1	-0.282358	0.754004	0.634338	0.896245	0.0169947
204645_at	204645_at|CCNT2|Cyclin T2	-0.360423	0.697381	0.540457	0.89987	0.0451662
204646_at	204646_at|DPYD|Dihydropyrimidine dehydrogenase	-0.280753	0.755215	0.651216	0.875822	0.00445797
204647_at	204647_at|COPE|Coatomer protein complex, subunit epsilon	0.453844	1.57435	1.32735	1.86732	2.8718e-05
204649_at	204649_at|TROAP|Trophinin associated protein (tastin)	0.437626	1.54903	1.2902	1.85977	0.000195295
204663_at	204663_at|ME3|Malic enzyme 3, NADP(+)-dependent, mitochondrial	-0.267947	0.764948	0.66532	0.879494	0.00392274
204670_x_at	204670_x_at||MHC class II HLA-DRB3 mRNA (HLA-DRB3*01012 allele)	-0.298152	0.742189	0.63909	0.861919	0.00259053
204674_at	204674_at|LRMP|Lymphoid-restricted membrane protein	-0.253149	0.776352	0.704892	0.855057	3.69355e-05
204683_at	204683_at|ICAM2|Intercellular adhesion molecule 2	-0.260305	0.770816	0.637958	0.931343	0.0526075
204689_at	204689_at||	-0.291541	0.747112	0.625975	0.891689	0.0161005
204695_at	204695_at|CDC25A|Cell division cycle 25 homolog A (S. pombe)	0.232137	1.26129	1.14897	1.38459	9.84577e-05
204700_x_at	204700_x_at|C1orf107|Chromosome 1 open reading frame 107	0.44403	1.55898	1.1892	2.04373	0.0166407
204703_at	204703_at|IFT88|Intraflagellar transport 88 homolog (Chlamydomonas)	-0.435567	0.646897	0.517516	0.808625	0.00326363
204709_s_at	204709_s_at|KIF23|Kinesin family member 23	0.371263	1.44956	1.27305	1.65056	6.29442e-06
204711_at	204711_at|KIAA0753|KIAA0753	-0.386127	0.679684	0.519571	0.889139	0.0410267
204719_at	204719_at|ABCA8|ATP-binding cassette, sub-family A (ABC1), member 8	-0.131038	0.877184	0.817401	0.94134	0.00560278
204720_s_at	204720_s_at|DNAJC6|DnaJ (Hsp40) homolog, subfamily C, member 6	0.153477	1.16588	1.05315	1.29068	0.0301708
204722_at	204722_at|SCN3B|Sodium channel, voltage-gated, type III, beta	-0.170227	0.843473	0.761141	0.934711	0.0153664
204727_at	204727_at|WDHD1|WD repeat and HMG-box DNA binding protein 1	0.165482	1.17996	1.05167	1.3239	0.0410044
204728_s_at	204728_s_at|WDHD1|WD repeat and HMG-box DNA binding protein 1	0.279044	1.32186	1.09573	1.59467	0.0332386
204731_at	204731_at|TGFBR3|Transforming growth factor, beta receptor III	-0.217603	0.804445	0.722508	0.895674	0.00216069
204735_at	204735_at|PDE4A|Phosphodiesterase 4A, cAMP-specific (phosphodiesterase E2 dunce homolog, Drosophila)	-0.300436	0.740495	0.618291	0.886852	0.0147559
204744_s_at	204744_s_at|IARS|Isoleucyl-tRNA synthetase	0.476059	1.60972	1.20294	2.15405	0.0169947
204749_at	204749_at|NAP1L3|Nucleosome assembly protein 1-like 3	-0.16587	0.847157	0.757351	0.947611	0.0343152
204752_x_at	204752_x_at|PARP2|Poly (ADP-ribose) polymerase 2	0.612477	1.845	1.22145	2.78685	0.0335367
204753_s_at	204753_s_at|HLF|Hepatic leukemia factor	-0.146743	0.863516	0.796675	0.935965	0.00674845
204754_at	204754_at|HLF|Hepatic leukemia factor	-0.180874	0.83454	0.759722	0.916726	0.00380243
204755_x_at	204755_x_at|HLF|Hepatic leukemia factor	-0.186594	0.82978	0.765349	0.899636	0.000349019
204759_at	204759_at|RCBTB2|Regulator of chromosome condensation (RCC1) and BTB (POZ) domain containing protein 2	-0.301843	0.739454	0.611755	0.893809	0.0207896
204766_s_at	204766_s_at|NUDT1|Nudix (nucleoside diphosphate linked moiety X)-type motif 1	0.246512	1.27956	1.14652	1.42803	0.000539225
204767_s_at	204767_s_at|FEN1|Flap structure-specific endonuclease 1	0.504177	1.65562	1.37957	1.98692	1.33387e-05
204768_s_at	204768_s_at|FEN1|Flap structure-specific endonuclease 1	0.373038	1.45214	1.18719	1.77622	0.00576491
204772_s_at	204772_s_at|TTF1|Transcription termination factor, RNA polymerase I	-0.360758	0.697148	0.530052	0.91692	0.0667431
204773_at	204773_at|IL11RA|Interleukin 11 receptor, alpha	-0.193563	0.824018	0.714912	0.949774	0.05567
204774_at	204774_at|EVI2A|Ecotropic viral integration site 2A	-0.27944	0.756207	0.64275	0.889691	0.0113831
204775_at	204775_at|CHAF1B|Chromatin assembly factor 1, subunit B (p60)	0.166385	1.18103	1.06782	1.30624	0.0158309
204781_s_at	204781_s_at|FAS|Fas (TNF receptor superfamily, member 6)	-0.26401	0.767966	0.639422	0.922351	0.0404639
204784_s_at	204784_s_at|MLF1|Myeloid leukemia factor 1	0.314218	1.36919	1.16993	1.60239	0.00253647
204789_at	204789_at|FMNL1|Formin-like 1	-0.194506	0.823241	0.732871	0.924755	0.0141904
204793_at	204793_at|GPRASP1|G protein-coupled receptor associated sorting protein 1	-0.226186	0.79757	0.685579	0.927855	0.0319867
204798_at	204798_at|MYB|V-myb myeloblastosis viral oncogene homolog (avian)	-0.137584	0.871461	0.792495	0.958295	0.0392812
204800_s_at	204800_s_at|DHRS12|Dehydrogenase/reductase (SDR family) member 12	-0.559706	0.571377	0.442714	0.737432	0.000766163
204803_s_at	204803_s_at|RRAD|Ras-related associated with diabetes	-0.15684	0.85484	0.781414	0.935166	0.0099468
204817_at	204817_at|ESPL1|Extra spindle pole bodies homolog 1 (S. cerevisiae)	0.469747	1.59959	1.35639	1.88639	6.76605e-06
204821_at	204821_at|BTN3A3|Butyrophilin, subfamily 3, member A3	-0.232209	0.79278	0.689935	0.910955	0.0142918
204822_at	204822_at|TTK|TTK protein kinase	0.428565	1.53505	1.35472	1.73939	4.00824e-08
204825_at	204825_at|MELK|Maternal embryonic leucine zipper kinase	0.449419	1.5674	1.38905	1.76865	2.27134e-09
204826_at	204826_at|CCNF|Cyclin F	0.333372	1.39567	1.13953	1.70938	0.0163281
204833_at	204833_at|ATG12|ATG12 autophagy related 12 homolog (S. cerevisiae)	0.20049	1.222	1.05531	1.41503	0.0548158
204834_at	204834_at|FGL2|Fibrinogen-like 2	-0.266364	0.76616	0.662786	0.885657	0.00617253
204856_at	204856_at|B3GNT3|UDP-GlcNAc:betaGal beta-1,3-N-acetylglucosaminyltransferase 3	0.17412	1.1902	1.05586	1.34163	0.0383689
204860_s_at	204860_s_at|NAIP|NLR family, apoptosis inhibitory protein	-0.138089	0.871021	0.793811	0.955742	0.0331731
204863_s_at	204863_s_at|IL6ST|Interleukin 6 signal transducer (gp130, oncostatin M receptor)	-0.210182	0.810437	0.727934	0.90229	0.00318478
204864_s_at	204864_s_at|IL6ST|Interleukin 6 signal transducer (gp130, oncostatin M receptor)	-0.317505	0.727963	0.648054	0.817725	1.6701e-05
204865_at	204865_at|CA3|Carbonic anhydrase III, muscle specific	-0.151063	0.859794	0.796748	0.927827	0.00271627
204877_s_at	204877_s_at|TAOK2|TAO kinase 2	-0.2237	0.799555	0.706765	0.904527	0.00702811
204881_s_at	204881_s_at|UGCG|UDP-glucose ceramide glucosyltransferase	-0.183475	0.832373	0.725668	0.954768	0.061458
204882_at	204882_at|ARHGAP25|Rho GTPase activating protein 25	-0.135628	0.873167	0.802794	0.94971	0.0187368
204883_s_at	204883_s_at|HUS1|HUS1 checkpoint homolog (S. pombe)	0.250705	1.28493	1.07062	1.54214	0.0530298
204886_at	204886_at|PLK4|Polo-like kinase 4 (Drosophila)	0.17455	1.19071	1.06316	1.33357	0.0263508
204887_s_at	204887_s_at|PLK4|Polo-like kinase 4 (Drosophila)	0.31908	1.37586	1.17328	1.61342	0.00245431
204890_s_at	204890_s_at|LCK|Lymphocyte-specific protein tyrosine kinase	-0.155671	0.85584	0.784179	0.934051	0.00839159
204897_at	204897_at|PTGER4|Prostaglandin E receptor 4 (subtype EP4)	-0.200943	0.817959	0.720613	0.928455	0.0214247
204900_x_at	204900_x_at|SAP30|Sin3A-associated protein, 30kDa	0.242445	1.27436	1.08494	1.49685	0.0305506
204901_at	204901_at|BTRC|Beta-transducin repeat containing	-0.182498	0.833186	0.730056	0.950885	0.0515688
204905_s_at	204905_s_at|EEF1E1|Eukaryotic translation elongation factor 1 epsilon 1	0.466112	1.59379	1.2476	2.03603	0.00428749
204914_s_at	204914_s_at|SOX11|SRY (sex determining region Y)-box 11	0.0991495	1.10423	1.03487	1.17824	0.0278604
204915_s_at	204915_s_at|SOX11|SRY (sex determining region Y)-box 11	0.133174	1.14245	1.05396	1.23837	0.0158309
204917_s_at	204917_s_at|MLLT3|Myeloid/lymphoid or mixed-lineage leukemia (trithorax homolog, Drosophila); translocated to, 3	-0.353459	0.702255	0.605281	0.814765	0.000218492
204918_s_at	204918_s_at|MLLT3|Myeloid/lymphoid or mixed-lineage leukemia (trithorax homolog, Drosophila); translocated to, 3	-0.319162	0.726758	0.618744	0.853628	0.00271627
204922_at	204922_at|C11orf80|Chromosome 11 open reading frame 80	0.172198	1.18791	1.0647	1.32538	0.0229246
204923_at	204923_at||	-0.342441	0.710035	0.57466	0.8773	0.0183741
204932_at	204932_at|TNFRSF11B|Tumor necrosis factor receptor superfamily, member 11b	-0.149965	0.860738	0.783418	0.94569	0.0207063
204933_s_at	204933_s_at|TNFRSF11B|Tumor necrosis factor receptor superfamily, member 11b	-0.172714	0.841379	0.78458	0.902289	0.000114012
204934_s_at	204934_s_at|HPN|Hepsin	-0.242131	0.784953	0.701326	0.878552	0.00103343
204938_s_at	204938_s_at|PLN|Phospholamban	-0.116091	0.890394	0.822203	0.964241	0.0378186
204939_s_at	204939_s_at|PLN|Phospholamban	-0.140958	0.868525	0.782211	0.964364	0.0593861
204940_at	204940_at|PLN|Phospholamban	-0.152636	0.858442	0.779354	0.945556	0.0220886
204947_at	204947_at|E2F1|E2F transcription factor 1	0.379401	1.46141	1.28792	1.65827	1.86958e-06
204948_s_at	204948_s_at|FST|Follistatin	-0.175398	0.839123	0.741559	0.949522	0.0440959
204950_at	204950_at|CARD8|Caspase recruitment domain family, member 8	-0.405101	0.666909	0.516161	0.861684	0.0219289
204951_at	204951_at|RHOH|Ras homolog gene family, member H	-0.172789	0.841315	0.752049	0.941176	0.0263508
204960_at	204960_at|PTPRCAP|Protein tyrosine phosphatase, receptor type, C-associated protein	-0.136492	0.872413	0.792624	0.960235	0.0434498
204962_s_at	204962_s_at|CENPA|Centromere protein A	0.41483	1.51411	1.32797	1.72635	4.63652e-07
204963_at	204963_at|SSPN|Sarcospan (Kras oncogene-associated gene)	-0.20621	0.813662	0.703886	0.940558	0.043516
204964_s_at	204964_s_at|SSPN|Sarcospan (Kras oncogene-associated gene)	-0.153914	0.857346	0.774107	0.949535	0.0304669
204966_at	204966_at|BAI2|Brain-specific angiogenesis inhibitor 2	-0.141721	0.867863	0.782202	0.962905	0.0555039
204969_s_at	204969_s_at|RDX|Radixin	-0.181128	0.834329	0.755394	0.921511	0.00669743
204993_at	204993_at|GNAZ|Guanine nucleotide binding protein (G protein), alpha z polypeptide	0.292267	1.33946	1.07849	1.66358	0.0589933
205001_s_at	205001_s_at|DDX3Y|DEAD (Asp-Glu-Ala-Asp) box polypeptide 3, Y-linked	-0.143985	0.8659	0.777862	0.963903	0.060324
205011_at	205011_at|VWA5A|Von Willebrand factor A domain containing 5A	-0.406345	0.66608	0.550562	0.805835	0.00114499
205018_s_at	205018_s_at||	-0.166575	0.846559	0.765451	0.936262	0.0156706
205019_s_at	205019_s_at|VIPR1|Vasoactive intestinal peptide receptor 1	-0.204771	0.814834	0.717746	0.925055	0.0187368
205022_s_at	205022_s_at|FOXN3|Forkhead box N3	-0.251608	0.77755	0.645462	0.936668	0.0583605
205024_s_at	205024_s_at|RAD51|RAD51 homolog (RecA homolog, E. coli) (S. cerevisiae)	0.420383	1.52254	1.29991	1.78331	2.8718e-05
205034_at	205034_at||	0.322267	1.38025	1.21999	1.56157	3.95449e-05
205038_at	205038_at||	-0.160867	0.851405	0.772338	0.938566	0.0159431
205039_s_at	205039_s_at|IKZF1|IKAROS family zinc finger 1 (Ikaros)	-0.25552	0.774513	0.651235	0.921128	0.035304
205045_at	205045_at|AKAP10|A kinase (PRKA) anchor protein 10	-0.242452	0.784702	0.698864	0.881083	0.00146783
205046_at	205046_at|CENPE|Centromere protein E, 312kDa	0.25372	1.28881	1.17178	1.41753	2.7443e-05
205047_s_at	205047_s_at|ASNS|Asparagine synthetase	0.330992	1.39235	1.20177	1.61315	0.000528991
205049_s_at	205049_s_at|CD79A|CD79a molecule, immunoglobulin-associated alpha	-0.168398	0.845017	0.76203	0.937042	0.0174627
205057_s_at	205057_s_at|IDUA|Iduronidase, alpha-L-	-0.196395	0.821688	0.713928	0.945713	0.0485248
205059_s_at	205059_s_at|IDUA|Iduronidase, alpha-L-	-0.28176	0.754455	0.630116	0.903328	0.0237452
205060_at	205060_at|PARG|Poly (ADP-ribose) glycohydrolase	0.469685	1.59949	1.30135	1.96594	0.000434628
205061_s_at	205061_s_at|EXOSC9|Exosome component 9	0.332388	1.39429	1.13622	1.71098	0.017972
205063_at	205063_at|SIP1|Survival of motor neuron protein interacting protein 1	0.538575	1.71356	1.35146	2.17268	0.000460135
205067_at	205067_at|IL1B|Interleukin 1, beta	-0.236293	0.789549	0.666056	0.935939	0.0501127
205083_at	205083_at|AOX1|Aldehyde oxidase 1	-0.168165	0.845214	0.752473	0.949386	0.0395203
205101_at	205101_at|CIITA|Class II, major histocompatibility complex, transactivator	-0.244876	0.782802	0.704145	0.870246	0.000341326
205105_at	205105_at|MAN2A1|Mannosidase, alpha, class 2A, member 1	-0.25253	0.776833	0.643702	0.937498	0.0602011
205113_at	205113_at|NEFM|Neurofilament, medium polypeptide	-0.123561	0.883768	0.805998	0.969042	0.0605894
205116_at	205116_at|LAMA2|Laminin, alpha 2	-0.309616	0.733728	0.649269	0.829174	7.12985e-05
205122_at	205122_at|TMEFF1|Transmembrane protein with EGF-like and two follistatin-like domains 1	0.186825	1.20542	1.05402	1.37856	0.0495449
205128_x_at	205128_x_at|PTGS1|Prostaglandin-endoperoxide synthase 1 (prostaglandin G/H synthase and cyclooxygenase)	-0.422739	0.65525	0.512112	0.838395	0.0116057
205129_at	205129_at|NPM3|Nucleophosmin/nucleoplasmin, 3	0.341907	1.40763	1.11346	1.77952	0.0376585
205133_s_at	205133_s_at|HSPE1|Heat shock 10kDa protein 1 (chaperonin 10)	0.352991	1.42332	1.14342	1.77173	0.0188752
205142_x_at	205142_x_at|ABCD1|ATP-binding cassette, sub-family D (ALD), member 1	0.290166	1.33665	1.10019	1.62394	0.0327636
205145_s_at	205145_s_at|MYL5|Myosin, light chain 5, regulatory	-0.301558	0.739665	0.609809	0.897174	0.0239207
205159_at	205159_at|CSF2RB|Colony stimulating factor 2 receptor, beta, low-affinity (granulocyte-macrophage)	-0.321272	0.725226	0.614133	0.856415	0.00365917
205167_s_at	205167_s_at|CDC25C|Cell division cycle 25 homolog C (S. pombe)	0.39919	1.49062	1.25297	1.77333	0.000374713
205184_at	205184_at|GNG4|Guanine nucleotide binding protein (G protein), gamma 4	0.173351	1.18928	1.04662	1.3514	0.0571647
205192_at	205192_at|MAP3K14|Mitogen-activated protein kinase kinase kinase 14	-0.266239	0.766256	0.652305	0.900112	0.0156706
205200_at	205200_at|CLEC3B|C-type lectin domain family 3, member B	-0.186159	0.830142	0.749308	0.919695	0.00689915
205202_at	205202_at|PCMT1|Protein-L-isoaspartate (D-aspartate) O-methyltransferase	0.460458	1.5848	1.25122	2.00732	0.00334519
205203_at	205203_at|PLD1|Phospholipase D1, phosphatidylcholine-specific	-0.346042	0.707483	0.565819	0.884615	0.0254491
205205_at	205205_at|RELB|V-rel reticuloendotheliosis viral oncogene homolog B	-0.290569	0.747838	0.60641	0.922249	0.0506895
205209_at	205209_at|ACVR1B|Activin A receptor, type IB	-0.20383	0.815601	0.703697	0.9453	0.0515688
205217_at	205217_at|TIMM8A|Translocase of inner mitochondrial membrane 8 homolog A (yeast)	0.329173	1.38982	1.13811	1.69719	0.0161005
205222_at	205222_at|EHHADH|Enoyl-Coenzyme A, hydratase/3-hydroxyacyl Coenzyme A dehydrogenase	-0.199407	0.819216	0.736223	0.911565	0.00527016
205226_at	205226_at|PDGFRL|Platelet-derived growth factor receptor-like	-0.182832	0.832908	0.740524	0.936817	0.0246233
205234_at	205234_at|SLC16A4|Solute carrier family 16, member 4 (monocarboxylic acid transporter 5)	-0.121916	0.885223	0.82323	0.951884	0.0138464
205240_at	205240_at|GPSM2|G-protein signaling modulator 2 (AGS3-like, C. elegans)	0.13179	1.14087	1.03459	1.25806	0.0591091
205242_at	205242_at|CXCL13|Chemokine (C-X-C motif) ligand 13	-0.0763904	0.926454	0.881559	0.973636	0.0267216
205249_at	205249_at|EGR2|Early growth response 2 (Krox-20 homolog, Drosophila)	-0.233898	0.791443	0.68605	0.913027	0.0168297
205259_at	205259_at|NR3C2|Nuclear receptor subfamily 3, group C, member 2	-0.144628	0.865345	0.77773	0.962829	0.0575759
205267_at	205267_at|POU2AF1|POU class 2 associating factor 1	-0.126251	0.881393	0.815968	0.952064	0.0168297
205273_s_at	205273_s_at||	0.384128	1.46833	1.14287	1.88647	0.0273214
205277_at	205277_at|PRDM2|PR domain containing 2, with ZNF domain	-0.418858	0.657798	0.496457	0.871573	0.0330278
205279_s_at	205279_s_at|GLRB|Glycine receptor, beta	-0.260998	0.770283	0.671817	0.88318	0.0041852
205280_at	205280_at|GLRB|Glycine receptor, beta	-0.113795	0.892441	0.831764	0.957545	0.018607
205281_s_at	205281_s_at|PIGA|Phosphatidylinositol glycan anchor biosynthesis, class A	0.399507	1.49109	1.14792	1.93686	0.0279871
205282_at	205282_at|LRP8|Low density lipoprotein receptor-related protein 8, apolipoprotein e receptor	0.302713	1.35353	1.16829	1.56813	0.00182014
205284_at	205284_at|URB2|URB2 ribosome biogenesis 2 homolog (S. cerevisiae)	0.362	1.4362	1.12782	1.8289	0.0316215
205289_at	205289_at|BMP2|Bone morphogenetic protein 2	-0.148991	0.861576	0.775433	0.95729	0.0450537
205291_at	205291_at|IL2RB|Interleukin 2 receptor, beta	-0.373914	0.688036	0.572404	0.827027	0.00210601
205296_at	205296_at||	0.412497	1.51059	1.26404	1.80521	0.000335489
205326_at	205326_at|RAMP3|Receptor (G protein-coupled) activity modifying protein 3	-0.199756	0.818931	0.70748	0.947938	0.0550778
205330_at	205330_at|MN1|Meningioma (disrupted in balanced translocation) 1	-0.187848	0.828741	0.725085	0.947216	0.0468379
205335_s_at	205335_s_at|SRP19|Signal recognition particle 19kDa	0.451351	1.57043	1.12633	2.18964	0.0568576
205339_at	205339_at|STIL|SCL/TAL1 interrupting locus	0.560924	1.75229	1.43699	2.13677	7.75541e-06
205345_at	205345_at|BARD1|BRCA1 associated RING domain 1	0.276002	1.31785	1.08855	1.59545	0.0400807
205347_s_at	205347_s_at|TMSB15A|Thymosin beta 15a	0.157002	1.17	1.06546	1.28479	0.0139261
205355_at	205355_at|ACADSB|Acyl-Coenzyme A dehydrogenase, short/branched chain	-0.135687	0.873116	0.791512	0.963132	0.0513348
205357_s_at	205357_s_at|AGTR1|Angiotensin II receptor, type 1	-0.101975	0.903052	0.83975	0.971126	0.0474329
205361_s_at	205361_s_at|PFDN4|Prefoldin subunit 4	0.36024	1.43367	1.18581	1.73334	0.00438312
205381_at	205381_at|LRRC17|Leucine rich repeat containing 17	-0.15442	0.856912	0.774134	0.948542	0.0288585
205382_s_at	205382_s_at|CFD|Complement factor D (adipsin)	-0.118115	0.888594	0.814479	0.969452	0.0572918
205383_s_at	205383_s_at|ZBTB20|Zinc finger and BTB domain containing 20	-0.326309	0.721582	0.596996	0.872168	0.0112711
205384_at	205384_at|FXYD1|FXYD domain containing ion transport regulator 1	-0.269399	0.763838	0.685162	0.851549	0.000106421
205392_s_at	205392_s_at|CCL14|Chemokine (C-C motif) ligand 14	-0.193007	0.824476	0.748078	0.908675	0.00270571
205393_s_at	205393_s_at|CHEK1|CHK1 checkpoint homolog (S. pombe)	0.244613	1.27713	1.10344	1.47815	0.0141904
205394_at	205394_at|CHEK1|CHK1 checkpoint homolog (S. pombe)	0.282739	1.32676	1.13806	1.54675	0.0060334
205397_x_at	205397_x_at|SMAD3|SMAD family member 3	-0.183637	0.832238	0.731129	0.947329	0.0444383
205404_at	205404_at|HSD11B1|Hydroxysteroid (11-beta) dehydrogenase 1	-0.213554	0.807709	0.704153	0.926494	0.0244916
205406_s_at	205406_s_at|SPA17|Sperm autoantigenic protein 17	-0.296411	0.743482	0.61296	0.901796	0.0270353
205422_s_at	205422_s_at|ITGBL1|Integrin, beta-like 1 (with EGF-like repeat domains)	-0.164692	0.848154	0.76237	0.943591	0.0259199
205436_s_at	205436_s_at|H2AFX|H2A histone family, member X	0.309135	1.36225	1.14061	1.62694	0.0102214
205437_at	205437_at|ZNF211|Zinc finger protein 211	-0.325725	0.722003	0.586866	0.888259	0.0230014
205440_s_at	205440_s_at|NPY1R|Neuropeptide Y receptor Y1	-0.0737323	0.92892	0.885901	0.974028	0.0246829
205449_at	205449_at|SAC3D1|SAC3 domain containing 1	0.283753	1.3281	1.10468	1.59672	0.0263508
205450_at	205450_at|PHKA1|Phosphorylase kinase, alpha 1 (muscle)	0.232798	1.26213	1.05831	1.5052	0.0654379
205453_at	205453_at|HOXB2|Homeobox B2	-0.189736	0.827177	0.74776	0.915029	0.00488446
205479_s_at	205479_s_at|PLAU|Plasminogen activator, urokinase	0.208849	1.23226	1.06036	1.43203	0.0499324
205481_at	205481_at|ADORA1|Adenosine A1 receptor	0.190542	1.20991	1.06674	1.37228	0.0296514
205487_s_at	205487_s_at|VGLL1|Vestigial like 1 (Drosophila)	0.116076	1.12308	1.03871	1.2143	0.0333415
205488_at	205488_at|GZMA|Granzyme A (granzyme 1, cytotoxic T-lymphocyte-associated serine esterase 3)	-0.205781	0.814012	0.722978	0.916508	0.0105233
205497_at	205497_at|ZNF175|Zinc finger protein 175	-0.310194	0.733305	0.611948	0.878729	0.0116116
205529_s_at	205529_s_at|RUNX1T1|Runt-related transcription factor 1; translocated to, 1 (cyclin D-related)	-0.306764	0.735824	0.626429	0.864324	0.00421469
205530_at	205530_at|ETFDH|Electron-transferring-flavoprotein dehydrogenase	-0.401758	0.669142	0.518993	0.862731	0.0219289
205541_s_at	205541_s_at|GSPT2|G1 to S phase transition 2	-0.259354	0.77155	0.681179	0.873911	0.00157063
205542_at	205542_at|STEAP1|Six transmembrane epithelial antigen of the prostate 1	-0.266664	0.76593	0.675863	0.868	0.0011526
205544_s_at	205544_s_at|CR2|Complement component (3d/Epstein Barr virus) receptor 2	-0.110335	0.895534	0.829665	0.966632	0.0400256
205554_s_at	205554_s_at|DNASE1L3|Deoxyribonuclease I-like 3	-0.263627	0.76826	0.650298	0.90762	0.0219289
205559_s_at	205559_s_at|PCSK5|Proprotein convertase subtilisin/kexin type 5	-0.173312	0.840876	0.741864	0.953101	0.0512524
205560_at	205560_at|PCSK5|Proprotein convertase subtilisin/kexin type 5	-0.189821	0.827107	0.726189	0.94205	0.037585
205568_at	205568_at|AQP9|Aquaporin 9	0.129464	1.13822	1.05197	1.23154	0.0163811
205571_at	205571_at|MRPL30|Mitochondrial ribosomal protein L30	-0.478505	0.619709	0.483573	0.79417	0.00373127
205582_s_at	205582_s_at|GGT5|Gamma-glutamyltransferase 5	-0.121787	0.885337	0.813935	0.963002	0.0392812
205590_at	205590_at|RASGRP1|RAS guanyl releasing protein 1 (calcium and DAG-regulated)	-0.162996	0.849594	0.76528	0.943199	0.0242373
205597_at	205597_at|SLC44A4|Solute carrier family 44, member 4	-0.117423	0.889209	0.822933	0.960823	0.0293416
205598_at	205598_at|TRAIP|TRAF interacting protein	0.199322	1.22057	1.07923	1.38043	0.0183125
205599_at	205599_at|TRAF1|TNF receptor-associated factor 1	-0.279042	0.756508	0.651954	0.87783	0.004986
205611_at	205611_at|TNFSF13|Tumor necrosis factor (ligand) superfamily, member 13	-0.150289	0.860459	0.771998	0.959056	0.05085
205619_s_at	205619_s_at|MEOX1|Mesenchyme homeobox 1	-0.255507	0.774524	0.696033	0.861865	0.000199694
205624_at	205624_at|CPA3|Carboxypeptidase A3 (mast cell)	-0.122716	0.884515	0.811339	0.96429	0.0438153
205632_s_at	205632_s_at|PIP5K1B|Phosphatidylinositol-4-phosphate 5-kinase, type I, beta	-0.210681	0.810032	0.698712	0.939088	0.0431313
205638_at	205638_at|BAI3|Brain-specific angiogenesis inhibitor 3	-0.124772	0.882698	0.803035	0.970263	0.0660094
205639_at	205639_at|AOAH|Acyloxyacyl hydrolase (neutrophil)	-0.163111	0.849497	0.76972	0.937542	0.0156706
205644_s_at	205644_s_at|SNRPG|Small nuclear ribonucleoprotein polypeptide G	0.644805	1.90561	1.46973	2.47076	0.000104039
205652_s_at	205652_s_at|TTLL1|Tubulin tyrosine ligase-like family, member 1	-0.292418	0.746456	0.60091	0.927254	0.0590608
205656_at	205656_at||	0.463892	1.59025	1.28898	1.96194	0.000692988
205664_at	205664_at|KIN|KIN, antigenic determinant of recA protein homolog (mouse)	0.442433	1.55649	1.18396	2.04624	0.0185063
205668_at	205668_at|LY75|Lymphocyte antigen 75	-0.193645	0.823951	0.726284	0.934751	0.0271134
205669_at	205669_at|NCAM2|Neural cell adhesion molecule 2	-0.16756	0.845726	0.7486	0.955453	0.0531438
205671_s_at	205671_s_at|HLA-DOB|Major histocompatibility complex, class II, DO beta	-0.149014	0.861557	0.788104	0.941856	0.0142918
205683_x_at	205683_x_at|TPSAB1|Tryptase alpha/beta 1	-0.170919	0.84289	0.770048	0.922622	0.00457114
205684_s_at	205684_s_at|DENND4C|DENN/MADD domain containing 4C	-0.331791	0.717637	0.564598	0.912158	0.0512524
205690_s_at	205690_s_at|BUD31|BUD31 homolog (S. cerevisiae)	0.420378	1.52254	1.14302	2.02807	0.0363815
205691_at	205691_at|SYNGR3|Synaptogyrin 3	0.118214	1.12549	1.04668	1.21023	0.0174627
205695_at	205695_at|SDS|Serine dehydratase	0.362654	1.43714	1.19471	1.72876	0.00309206
205710_at	205710_at|LRP2|Low density lipoprotein-related protein 2	-0.115753	0.890696	0.82881	0.957202	0.0192556
205711_x_at	205711_x_at|ATP5C1|ATP synthase, H+ transporting, mitochondrial F1 complex, gamma polypeptide 1	0.649126	1.91387	1.46467	2.50084	0.000153923
205718_at	205718_at|ITGB7|Integrin, beta 7	-0.132083	0.876268	0.80266	0.956627	0.0306511
205729_at	205729_at|OSMR|Oncostatin M receptor	-0.239705	0.78686	0.673343	0.919514	0.0265763
205733_at	205733_at|BLM|Bloom syndrome, RecQ helicase-like	0.420746	1.5231	1.22249	1.89762	0.00406131
205734_s_at	205734_s_at|AFF3|AF4/FMR2 family, member 3	-0.114495	0.891816	0.819499	0.970516	0.0576996
205741_s_at	205741_s_at|DTNA|Dystrobrevin, alpha	0.194048	1.21415	1.055	1.39731	0.0515688
205756_s_at	205756_s_at|F8|Coagulation factor VIII, procoagulant component	-0.342735	0.709826	0.559176	0.901064	0.0411336
205757_at	205757_at|ENTPD5|Ectonucleoside triphosphate diphosphohydrolase 5	-0.330244	0.718748	0.620117	0.833066	0.000570218
205769_at	205769_at|SLC27A2|Solute carrier family 27 (fatty acid transporter), member 2	-0.119098	0.887721	0.817861	0.963548	0.0384987
205771_s_at	205771_s_at||	-0.299266	0.741362	0.609646	0.901537	0.0276564
205774_at	205774_at|F12|Coagulation factor XII (Hageman factor)	0.203896	1.22617	1.07927	1.39306	0.0202648
205776_at	205776_at|FMO5|Flavin containing monooxygenase 5	-0.212665	0.808427	0.737577	0.886082	0.000328945
205782_at	205782_at|FGF7|Fibroblast growth factor 7 (keratinocyte growth factor)	-0.187861	0.82873	0.731729	0.93859	0.0301708
205786_s_at	205786_s_at|ITGAM|Integrin, alpha M (complement component 3 receptor 3 subunit)	-0.305147	0.737015	0.619857	0.876317	0.00924901
205790_at	205790_at|SKAP1|Src kinase associated phosphoprotein 1	-0.500208	0.606405	0.514527	0.714689	1.48844e-06
205796_at	205796_at|TCP11L1|T-complex 11 (mouse)-like 1	0.17978	1.19695	1.0581	1.35403	0.0377169
205808_at	205808_at|ASPH|Aspartate beta-hydroxylase	-0.108874	0.896843	0.828951	0.970297	0.0512936
205812_s_at	205812_s_at|SULT1C4|Sulfotransferase family, cytosolic, 1C, member 4	0.692327	1.99836	1.51703	2.63241	8.24597e-05
205817_at	205817_at|SIX1|SIX homeobox 1	0.111489	1.11794	1.03285	1.21004	0.0463181
205830_at	205830_at|CLGN|Calmegin	-0.108517	0.897163	0.839923	0.958304	0.016202
205836_s_at	205836_s_at|YTHDC2|YTH domain containing 2	-0.305741	0.736577	0.600776	0.903075	0.0313069
205839_s_at	205839_s_at|BZRAP1|Benzodiazapine receptor (peripheral) associated protein 1	-0.225	0.798516	0.687507	0.927449	0.0308798
205842_s_at	205842_s_at|JAK2|Janus kinase 2 (a protein tyrosine kinase)	-0.429686	0.650713	0.559219	0.757177	7.41361e-06
205848_at	205848_at|GAS2|Growth arrest-specific 2	-0.151678	0.859265	0.786363	0.938925	0.0118063
205856_at	205856_at|SLC14A1|Solute carrier family 14 (urea transporter), member 1 (Kidd blood group)	-0.155468	0.856014	0.785469	0.932895	0.00725772
205857_at	205857_at|SLC18A2|Solute carrier family 18 (vesicular monoamine), member 2	-0.204931	0.814704	0.746327	0.889345	0.000289987
205862_at	205862_at|GREB1|GREB1 protein	-0.0963963	0.908104	0.850323	0.969812	0.0363815
205882_x_at	205882_x_at|ADD3|Adducin 3 (gamma)	-0.277879	0.757388	0.65774	0.872134	0.00297785
205883_at	205883_at|ZBTB16|Zinc finger and BTB domain containing 16	-0.218918	0.803388	0.72793	0.886668	0.000642983
205893_at	205893_at|NLGN1|Neuroligin 1	-0.122787	0.884452	0.810964	0.964599	0.0448278
205898_at	205898_at|CX3CR1|Chemokine (C-X3-C motif) receptor 1	-0.22319	0.799963	0.733211	0.872791	5.67724e-05
205907_s_at	205907_s_at|OMD|Osteomodulin	-0.260895	0.770362	0.702384	0.844918	7.86971e-06
205908_s_at	205908_s_at|OMD|Osteomodulin	-0.188257	0.828402	0.770442	0.890723	4.4903e-05
205909_at	205909_at|POLE2|Polymerase (DNA directed), epsilon 2 (p59 subunit)	0.46543	1.5927	1.29442	1.95971	0.000543
205913_at	205913_at|PLIN|Perilipin	-0.106809	0.898697	0.845193	0.955588	0.0102569
205926_at	205926_at|IL27RA|Interleukin 27 receptor, alpha	-0.316881	0.728417	0.617414	0.859376	0.00398968
205933_at	205933_at|SETBP1|SET binding protein 1	-0.353571	0.702176	0.614264	0.80267	3.17499e-05
205945_at	205945_at|IL6R|Interleukin 6 receptor	-0.271709	0.762076	0.654612	0.887183	0.00805438
205947_s_at	205947_s_at|VIPR2|Vasoactive intestinal peptide receptor 2	-0.159683	0.852414	0.778294	0.933592	0.00956931
205948_at	205948_at|PTPRT|Protein tyrosine phosphatase, receptor type, T	-0.0899826	0.913947	0.854218	0.977852	0.0630174
205956_x_at	205956_x_at|PSMC3IP|PSMC3 interacting protein	0.306638	1.35885	1.10826	1.6661	0.0307808
205957_at	205957_at|PLXNB3|Plexin B3	0.19228	1.21201	1.085	1.35389	0.0104411
205960_at	205960_at|PDK4|Pyruvate dehydrogenase kinase, isozyme 4	-0.125889	0.881713	0.806211	0.964285	0.0467916
205980_s_at	205980_s_at|PRR5|Proline rich 5 (renal)	0.273888	1.31507	1.11854	1.54613	0.0130266
205987_at	205987_at|CD1C|CD1c molecule	-0.216362	0.805443	0.745719	0.869951	8.60565e-06
206011_at	206011_at|CASP1|Caspase 1, apoptosis-related cysteine peptidase (interleukin 1, beta, convertase)	-0.231069	0.793685	0.676467	0.931215	0.039718
206023_at	206023_at|NMU|Neuromedin U	0.149811	1.16161	1.09172	1.23598	0.000169298
206036_s_at	206036_s_at|REL|V-rel reticuloendotheliosis viral oncogene homolog (avian)	-0.290327	0.748019	0.626366	0.8933	0.0169172
206042_x_at	206042_x_at|SNRPN|Small nuclear ribonucleoprotein polypeptide N	-0.279753	0.75597	0.653518	0.874484	0.00392274
206043_s_at	206043_s_at|ATP2C2|ATPase, Ca++ transporting, type 2C, member 2	0.170941	1.18642	1.06678	1.31948	0.0192191
206044_s_at	206044_s_at|BRAF|V-raf murine sarcoma viral oncogene homolog B1	0.381609	1.46464	1.18758	1.80634	0.00679522
206049_at	206049_at|SELP|Selectin P (granule membrane protein 140kDa, antigen CD62)	-0.345082	0.708162	0.592873	0.84587	0.00345792
206052_s_at	206052_s_at|SLBP|Stem-loop binding protein	0.409899	1.50667	1.17675	1.92907	0.0152885
206055_s_at	206055_s_at|SNRPA1|Small nuclear ribonucleoprotein polypeptide A'	0.463659	1.58988	1.30689	1.93415	0.000238729
206061_s_at	206061_s_at|DICER1|Dicer 1, ribonuclease type III	-0.254631	0.775202	0.645619	0.930794	0.0494844
206093_x_at	206093_x_at||	-0.119919	0.886992	0.815708	0.964506	0.0420246
206099_at	206099_at|PRKCH|Protein kinase C, eta	-0.426893	0.652534	0.557332	0.763997	1.97938e-05
206101_at	206101_at|ECM2|Extracellular matrix protein 2, female organ and adipocyte specific	-0.276867	0.758155	0.654715	0.877939	0.00467888
206102_at	206102_at|GINS1|GINS complex subunit 1 (Psf1 homolog)	0.372342	1.45113	1.27655	1.64959	4.79914e-06
206115_at	206115_at|EGR3|Early growth response 3	-0.223568	0.79966	0.705506	0.906381	0.00819113
206120_at	206120_at|CD33|CD33 molecule	-0.202876	0.81638	0.70854	0.940633	0.0419882
206121_at	206121_at|AMPD1|Adenosine monophosphate deaminase 1 (isoform M)	-0.194924	0.822897	0.712532	0.950356	0.0577694
206126_at	206126_at|CXCR5|Chemokine (C-X-C motif) receptor 5	-0.149589	0.861062	0.783116	0.946766	0.0223799
206127_at	206127_at|ELK3|ELK3, ETS-domain protein (SRF accessory protein 2)	-0.198337	0.820094	0.721444	0.932233	0.0255881
206140_at	206140_at|LHX2|LIM homeobox 2	0.115311	1.12222	1.02982	1.22291	0.0604346
206143_at	206143_at|SLC26A3|Solute carrier family 26, member 3	-0.143804	0.866058	0.81393	0.921524	0.000332835
206148_at	206148_at|IL3RA|Interleukin 3 receptor, alpha (low affinity)	-0.180274	0.835042	0.730466	0.954588	0.0591952
206150_at	206150_at|CD27|CD27 molecule	-0.199398	0.819224	0.740311	0.906548	0.00299711
206163_at	206163_at|MAB21L1|Mab-21-like 1 (C. elegans)	-0.166617	0.846524	0.770335	0.930248	0.00902529
206170_at	206170_at|ADRB2|Adrenergic, beta-2-, receptor, surface	-0.276839	0.758176	0.643504	0.893283	0.0132899
206175_x_at	206175_x_at|ZNF222|Zinc finger protein 222	-0.157087	0.854629	0.769515	0.949159	0.031676
206191_at	206191_at|ENTPD3|Ectonucleoside triphosphate diphosphohydrolase 3	-0.194582	0.823178	0.734405	0.922683	0.0121902
206197_at	206197_at|NME5|Non-metastatic cells 5, protein expressed in (nucleoside-diphosphate kinase)	-0.220015	0.802507	0.718588	0.896225	0.00261684
206201_s_at	206201_s_at|MEOX2|Mesenchyme homeobox 2	-0.09533	0.909073	0.846855	0.975862	0.0598372
206227_at	206227_at|CILP|Cartilage intermediate layer protein, nucleotide pyrophosphohydrolase	-0.129198	0.8788	0.802773	0.962026	0.0427046
206239_s_at	206239_s_at|SPINK1|Serine peptidase inhibitor, Kazal type 1	0.1492	1.16091	1.0401	1.29574	0.0568576
206240_s_at	206240_s_at|ZNF136|Zinc finger protein 136	-0.486323	0.614883	0.476638	0.793224	0.00415243
206243_at	206243_at|TIMP4|TIMP metallopeptidase inhibitor 4	-0.18866	0.828068	0.770579	0.889847	3.69355e-05
206244_at	206244_at|CR1|Complement component (3b/4b) receptor 1 (Knops blood group)	0.135502	1.14511	1.03503	1.2669	0.0606796
206254_at	206254_at|EGF|Epidermal growth factor (beta-urogastrone)	-0.161076	0.851228	0.776755	0.932841	0.00939353
206271_at	206271_at|TLR3|Toll-like receptor 3	-0.228204	0.795962	0.70601	0.897374	0.00429263
206274_s_at	206274_s_at|CROCC|Ciliary rootlet coiled-coil, rootletin	-0.382121	0.682413	0.559592	0.832191	0.00380243
206278_at	206278_at|PTAFR|Platelet-activating factor receptor	-0.17197	0.842004	0.753245	0.941222	0.0260003
206287_s_at	206287_s_at|ITIH4|Inter-alpha (globulin) inhibitor H4 (plasma Kallikrein-sensitive glycoprotein)	-0.268851	0.764257	0.656466	0.889747	0.00892072
206291_at	206291_at|NTS|Neurotensin	-0.106127	0.89931	0.837835	0.965296	0.0314987
206296_x_at	206296_x_at|MAP4K1|Mitogen-activated protein kinase kinase kinase kinase 1	-0.139029	0.870203	0.797904	0.949053	0.0197311
206302_s_at	206302_s_at|NUDT4|Nudix (nucleoside diphosphate linked moiety X)-type motif 4	0.31655	1.37238	1.12226	1.67825	0.0228361
206307_s_at	206307_s_at|FOXD1|Forkhead box D1	0.144453	1.15541	1.06711	1.25101	0.00689915
206316_s_at	206316_s_at|KNTC1|Kinetochore associated 1	0.271633	1.31211	1.09027	1.57908	0.0363211
206337_at	206337_at|CCR7|Chemokine (C-C motif) receptor 7	-0.165803	0.847213	0.752631	0.953681	0.0478584
206339_at	206339_at|CARTPT|CART prepropeptide	-0.127218	0.880542	0.802076	0.966683	0.0556332
206359_at	206359_at|SOCS3|Suppressor of cytokine signaling 3	-0.131742	0.876568	0.795139	0.966335	0.0583759
206360_s_at	206360_s_at|SOCS3|Suppressor of cytokine signaling 3	-0.234838	0.790699	0.670294	0.932731	0.043748
206364_at	206364_at|KIF14|Kinesin family member 14	0.383253	1.46705	1.26625	1.69968	4.22586e-05
206366_x_at	206366_x_at|XCL1|Chemokine (C motif) ligand 1	-0.112247	0.893824	0.823014	0.970726	0.0563478
206369_s_at	206369_s_at|PIK3CG|Phosphoinositide-3-kinase, catalytic, gamma polypeptide	-0.217187	0.804779	0.689776	0.938956	0.0463181
206376_at	206376_at|SLC6A15|Solute carrier family 6 (neutral amino acid transporter), member 15	0.132057	1.14117	1.04318	1.24837	0.035665
206396_at	206396_at|SLC1A1|Solute carrier family 1 (neuronal/epithelial high affinity glutamate transporter, system Xag), member 1	-0.109021	0.896711	0.830777	0.967878	0.0427399
206397_x_at	206397_x_at|LASS1|LAG1 homolog, ceramide synthase 1	0.16781	1.18271	1.0608	1.31863	0.0261362
206401_s_at	206401_s_at|MAPT|Microtubule-associated protein tau	-0.125274	0.882255	0.82275	0.946065	0.00780271
206414_s_at	206414_s_at|ASAP2|ArfGAP with SH3 domain, ankyrin repeat and PH domain 2	0.374475	1.45423	1.14424	1.84819	0.0239207
206438_x_at	206438_x_at|TCTN2|Tectonic family member 2	-0.308683	0.734414	0.604029	0.892943	0.0220886
206441_s_at	206441_s_at|COMMD4|COMM domain containing 4	0.339184	1.4038	1.12239	1.75578	0.0292818
206462_s_at	206462_s_at|NTRK3|Neurotrophic tyrosine kinase, receptor, type 3	-0.219029	0.803299	0.704331	0.916173	0.0146482
206480_at	206480_at||	-0.190663	0.826411	0.751611	0.908655	0.00237467
206481_s_at	206481_s_at|LDB2|LIM domain binding 2	-0.176526	0.838177	0.736778	0.953532	0.0543104
206488_s_at	206488_s_at|CD36|CD36 molecule (thrombospondin receptor)	-0.116302	0.890207	0.818768	0.967879	0.0498896
206495_s_at	206495_s_at|HINFP|Histone H4 transcription factor	-0.233422	0.791819	0.665701	0.941831	0.0596286
206509_at	206509_at|PIP|Prolactin-induced protein	-0.10198	0.903048	0.862779	0.945197	0.000576233
206526_at	206526_at|RIBC2|RIB43A domain with coiled-coils 2	0.116376	1.12342	1.03295	1.22181	0.0506895
206533_at	206533_at|CHRNA5|Cholinergic receptor, nicotinic, alpha 5	0.244094	1.27646	1.10434	1.47541	0.0134676
206539_s_at	206539_s_at|CYP4F12|Cytochrome P450, family 4, subfamily F, polypeptide 12	-0.123725	0.883623	0.804252	0.970827	0.0671937
206540_at	206540_at|GLB1L|Galactosidase, beta 1-like	-0.459466	0.631621	0.51894	0.768768	0.000289987
206542_s_at	206542_s_at|SMARCA2|SWI/SNF related, matrix associated, actin dependent regulator of chromatin, subfamily a, member 2	-0.404087	0.667586	0.545703	0.816691	0.00244747
206544_x_at	206544_x_at|SMARCA2|SWI/SNF related, matrix associated, actin dependent regulator of chromatin, subfamily a, member 2	-0.328248	0.720184	0.627789	0.826178	0.000199768
206552_s_at	206552_s_at|TAC1|Tachykinin, precursor 1	-0.109179	0.89657	0.827596	0.971293	0.0554853
206554_x_at	206554_x_at|SETMAR|SET domain and mariner transposase fusion gene	-0.323117	0.723889	0.588603	0.890271	0.024006
206555_s_at	206555_s_at|THUMPD1|THUMP domain containing 1	-0.374188	0.687848	0.560053	0.844804	0.00677476
206556_at	206556_at|CLUL1|Clusterin-like 1 (retinal)	-0.195453	0.822462	0.722294	0.936521	0.0306812
206564_at	206564_at|OPRL1|Opiate receptor-like 1	-0.263559	0.768312	0.650889	0.906919	0.021142
206582_s_at	206582_s_at|GPR56|G protein-coupled receptor 56	0.147301	1.1587	1.05403	1.27377	0.0245635
206599_at	206599_at|SLC16A5|Solute carrier family 16, member 5 (monocarboxylic acid transporter 6)	-0.136317	0.872566	0.792923	0.960208	0.0432508
206600_s_at	206600_s_at|SLC16A5|Solute carrier family 16, member 5 (monocarboxylic acid transporter 6)	-0.263417	0.768421	0.665627	0.88709	0.00630667
206618_at	206618_at|IL18R1|Interleukin 18 receptor 1	-0.168342	0.845065	0.762635	0.936405	0.0166407
206632_s_at	206632_s_at|APOBEC3B|Apolipoprotein B mRNA editing enzyme, catalytic polypeptide-like 3B	0.286237	1.33141	1.19259	1.48639	4.36603e-05
206637_at	206637_at|P2RY14|Purinergic receptor P2Y, G-protein coupled, 14	-0.183419	0.83242	0.7245	0.956414	0.0655983
206641_at	206641_at|TNFRSF17|Tumor necrosis factor receptor superfamily, member 17	-0.111422	0.894561	0.840352	0.952267	0.00829183
206649_s_at	206649_s_at|TFE3|Transcription factor binding to IGHM enhancer 3	-0.36591	0.693566	0.531883	0.904396	0.0521327
206666_at	206666_at|GZMK|Granzyme K (granzyme 3; tryptase II)	-0.158898	0.853083	0.787501	0.924127	0.00268845
206674_at	206674_at|FLT3|Fms-related tyrosine kinase 3	-0.258526	0.772189	0.682787	0.873297	0.00138315
206682_at	206682_at|CLEC10A|C-type lectin domain family 10, member A	-0.199728	0.818953	0.730449	0.918181	0.0099468
206689_x_at	206689_x_at|KAT5|K(lysine) acetyltransferase 5	-0.47728	0.620469	0.442267	0.870472	0.04608
206697_s_at	206697_s_at|HP|Haptoglobin	-0.134573	0.874089	0.791429	0.965382	0.0575759
206701_x_at	206701_x_at|EDNRB|Endothelin receptor type B	-0.16889	0.844602	0.75358	0.946618	0.0342016
206703_at	206703_at|CHRNB1|Cholinergic receptor, nicotinic, beta 1 (muscle)	-0.245877	0.782019	0.687373	0.889696	0.00421469
206709_x_at	206709_x_at|GPT|Glutamic-pyruvate transaminase (alanine aminotransferase)	-0.135303	0.873452	0.794036	0.96081	0.0440466
206719_at	206719_at|SYNGR4|Synaptogyrin 4	0.2328	1.26213	1.11674	1.42644	0.00430203
206730_at	206730_at|GRIA3|Glutamate receptor, ionotrophic, AMPA 3	-0.116988	0.889596	0.818303	0.9671	0.0478584
206742_at	206742_at|FIGF|C-fos induced growth factor (vascular endothelial growth factor D)	-0.148273	0.862195	0.779391	0.953797	0.0360178
206745_at	206745_at|HOXC11|Homeobox C11	0.227073	1.25492	1.10378	1.42676	0.00885986
206749_at	206749_at|CD1B|CD1b molecule	-0.123153	0.884129	0.80509	0.970928	0.0671414
206755_at	206755_at|CYP2B6|Cytochrome P450, family 2, subfamily B, polypeptide 6	-0.14966	0.861001	0.771678	0.960663	0.0548729
206767_at	206767_at|RBMS3|RNA binding motif, single stranded interacting protein	-0.290382	0.747978	0.621599	0.90005	0.0232073
206782_s_at	206782_s_at|DNAJC4|DnaJ (Hsp40) homolog, subfamily C, member 4	-0.442377	0.642508	0.532211	0.775661	0.000271801
206831_s_at	206831_s_at|ARSD|Arylsulfatase D	-0.109913	0.895912	0.824082	0.974003	0.0671414
206833_s_at	206833_s_at||	-0.31462	0.730066	0.57492	0.927078	0.0666484
206847_s_at	206847_s_at|HOXA7|Homeobox A7	-0.146349	0.863856	0.777576	0.959711	0.0497865
206869_at	206869_at|CHAD|Chondroadherin	-0.10459	0.900694	0.853482	0.950517	0.00344477
206915_at	206915_at|NKX2-2|NK2 homeobox 2	0.0800721	1.08337	1.02028	1.15035	0.062127
206916_x_at	206916_x_at|TAT|Tyrosine aminotransferase	-0.148519	0.861984	0.801624	0.926889	0.0019369
206931_at	206931_at|ZNF141|Zinc finger protein 141	-0.14679	0.863475	0.783643	0.951439	0.0296514
206932_at	206932_at|CH25H|Cholesterol 25-hydroxylase	-0.192102	0.825223	0.736349	0.924824	0.0134427
206943_at	206943_at|TGFBR1|Transforming growth factor, beta receptor 1	-0.160724	0.851527	0.761298	0.95245	0.041468
206949_s_at	206949_s_at|RUSC1|RUN and SH3 domain containing 1	0.372596	1.4515	1.12692	1.86956	0.03548
206953_s_at	206953_s_at|LPHN2|Latrophilin 2	-0.33679	0.714059	0.607597	0.839175	0.00153159
206955_at	206955_at|AQP7|Aquaporin 7	-0.146657	0.863591	0.772911	0.964909	0.0654298
206968_s_at	206968_s_at|NFRKB|Nuclear factor related to kappaB binding protein	-0.355359	0.700922	0.561243	0.875362	0.0201055
206976_s_at	206976_s_at|HSPH1|Heat shock 105kDa/110kDa protein 1	0.336836	1.40051	1.14578	1.71187	0.0139261
206978_at	206978_at||	-0.267743	0.765105	0.667518	0.876958	0.00310355
206983_at	206983_at|CCR6|Chemokine (C-C motif) receptor 6	-0.220763	0.801907	0.722033	0.890618	0.00135718
206989_s_at	206989_s_at|SFRS2IP|Splicing factor, arginine/serine-rich 2, interacting protein	-0.403739	0.667818	0.524317	0.850595	0.0144932
207000_s_at	207000_s_at|PPP3CC|Protein phosphatase 3 (formerly 2B), catalytic subunit, gamma isoform	-0.217152	0.804808	0.707333	0.915716	0.0136626
207008_at	207008_at|IL8RB|Interleukin 8 receptor, beta	-0.129224	0.878777	0.797949	0.967794	0.0610188
207009_at	207009_at|PHOX2B|Paired-like homeobox 2b	-0.152295	0.858735	0.768002	0.960188	0.0555039
207057_at	207057_at|SLC16A7|Solute carrier family 16, member 7 (monocarboxylic acid transporter 2)	-0.169378	0.844189	0.754677	0.944319	0.0298991
207071_s_at	207071_s_at|ACO1|Aconitase 1, soluble	-0.358298	0.698865	0.541036	0.902734	0.0480104
207082_at	207082_at|CSF1|Colony stimulating factor 1 (macrophage)	-0.154135	0.857156	0.765271	0.960073	0.0565304
207085_x_at	207085_x_at|CSF2RA|Colony stimulating factor 2 receptor, alpha, low-affinity (granulocyte-macrophage)	-0.231661	0.793215	0.715934	0.878838	0.000488143
207098_s_at	207098_s_at||	0.393503	1.48216	1.1447	1.91912	0.0285151
207111_at	207111_at|EMR1|Egf-like module containing, mucin-like, hormone receptor-like 1	-0.166713	0.846442	0.749006	0.956554	0.0555963
207121_s_at	207121_s_at|MAPK6|Mitogen-activated protein kinase 6	0.324845	1.38382	1.08222	1.76947	0.0654941
207132_x_at	207132_x_at|PFDN5|Prefoldin subunit 5	-0.384939	0.680492	0.517228	0.895291	0.0474329
207134_x_at	207134_x_at|TPSB2|Tryptase beta 2	-0.170523	0.843224	0.77002	0.923387	0.00494137
207147_at	207147_at|DLX2|Distal-less homeobox 2	-0.133053	0.875419	0.824536	0.929442	0.000634185
207155_at	207155_at|TBX5|T-box 5	-0.164482	0.848333	0.763964	0.942019	0.0231198
207156_at	207156_at|HIST1H2AG|Histone cluster 1, H2ag	0.109773	1.11602	1.04064	1.19687	0.0231198
207164_s_at	207164_s_at|ZNF238|Zinc finger protein 238	-0.126552	0.881128	0.817765	0.9494	0.0127574
207165_at	207165_at|HMMR|Hyaluronan-mediated motility receptor (RHAMM)	0.37994	1.4622	1.26569	1.68921	3.41627e-05
207168_s_at	207168_s_at|H2AFY|H2A histone family, member Y	0.584294	1.79372	1.24716	2.57982	0.0192556
207170_s_at	207170_s_at|LETMD1|LETM1 domain containing 1	-0.360909	0.697042	0.542723	0.895242	0.0403312
207175_at	207175_at|ADIPOQ|Adiponectin, C1Q and collagen domain containing	-0.122732	0.884501	0.820615	0.95336	0.0167989
207194_s_at	207194_s_at|ICAM4|Intercellular adhesion molecule 4 (Landsteiner-Wiener blood group)	-0.197567	0.820725	0.738621	0.911956	0.00502555
207223_s_at	207223_s_at|ROD1|ROD1 regulator of differentiation 1 (S. pombe)	0.292212	1.33939	1.08751	1.64961	0.0474447
207238_s_at	207238_s_at|PTPRC|Protein tyrosine phosphatase, receptor type, C	-0.13665	0.872276	0.802903	0.947642	0.0160549
207295_at	207295_at|SCNN1G|Sodium channel, nonvoltage-gated 1, gamma	-0.158897	0.853085	0.759086	0.958723	0.0560737
207304_at	207304_at|ZNF45|Zinc finger protein 45	-0.232324	0.792689	0.689959	0.910715	0.0141904
207317_s_at	207317_s_at|CASQ2|Calsequestrin 2 (cardiac muscle)	-0.17504	0.839424	0.747611	0.942511	0.0298991
207333_at	207333_at|NMBR|Neuromedin B receptor	-0.171816	0.842134	0.760417	0.932633	0.0135934
207335_x_at	207335_x_at|ATP5I|ATP synthase, H+ transporting, mitochondrial F0 complex, subunit E	0.3001	1.34999	1.07772	1.69106	0.0627287
207339_s_at	207339_s_at|LTB|Lymphotoxin beta (TNF superfamily, member 3)	-0.152237	0.858785	0.774116	0.952715	0.0362461
207358_x_at	207358_x_at|MACF1|Microtubule-actin crosslinking factor 1	-0.393971	0.674374	0.528471	0.860558	0.018607
207361_at	207361_at|HBP1|HMG-box transcription factor 1	-0.224115	0.799223	0.703364	0.908147	0.0096161
207396_s_at	207396_s_at|ALG3|Asparagine-linked glycosylation 3, alpha-1,3- mannosyltransferase homolog (S. cerevisiae)	0.426206	1.53144	1.21228	1.93462	0.00666332
207402_at	207402_at|ZNF132|Zinc finger protein 132	-0.198405	0.820038	0.731385	0.919437	0.0105793
207417_s_at	207417_s_at|ZNF177|Zinc finger protein 177	-0.193198	0.824319	0.714399	0.951151	0.0586948
207419_s_at	207419_s_at|RAC2|Ras-related C3 botulinum toxin substrate 2 (rho family, small GTP binding protein Rac2)	-0.144327	0.865604	0.797898	0.939055	0.00876398
207430_s_at	207430_s_at|MSMB|Microseminoprotein, beta-	0.0734665	1.07623	1.02249	1.1328	0.0415737
207469_s_at	207469_s_at|PIR|Pirin (iron-binding nuclear protein)	0.189884	1.20911	1.06761	1.36936	0.0281886
207483_s_at	207483_s_at|CAND1|Cullin-associated and neddylation-dissociated 1	0.431656	1.53981	1.18982	1.99275	0.0141145
207496_at	207496_at|MS4A2|Membrane-spanning 4-domains, subfamily A, member 2 (Fc fragment of IgE, high affinity I, receptor for; beta polypeptide)	-0.158665	0.853282	0.786219	0.926065	0.0035443
207497_s_at	207497_s_at|MS4A2|Membrane-spanning 4-domains, subfamily A, member 2 (Fc fragment of IgE, high affinity I, receptor for; beta polypeptide)	-0.183821	0.832085	0.728733	0.950094	0.0507314
207507_s_at	207507_s_at|ATP5G3|ATP synthase, H+ transporting, mitochondrial F0 complex, subunit C3 (subunit 9)	0.405746	1.50042	1.1456	1.96514	0.0307808
207508_at	207508_at|ATP5G3|ATP synthase, H+ transporting, mitochondrial F0 complex, subunit C3 (subunit 9)	0.631054	1.87959	1.38761	2.546	0.00159454
207511_s_at	207511_s_at|C2orf24|Chromosome 2 open reading frame 24	-0.239836	0.786757	0.682789	0.906556	0.0130206
207515_s_at	207515_s_at|POLR1C|Polymerase (RNA) I polypeptide C, 30kDa	0.409031	1.50536	1.1246	2.01504	0.0474447
207519_at	207519_at|SLC6A4|Solute carrier family 6 (neurotransmitter transporter, serotonin), member 4	-0.178296	0.836695	0.753459	0.929127	0.0123986
207525_s_at	207525_s_at|GIPC1|GIPC PDZ domain containing family, member 1	0.410719	1.5079	1.16007	1.96003	0.0235094
207542_s_at	207542_s_at||	-0.401377	0.669398	0.570335	0.785667	8.64805e-05
207543_s_at	207543_s_at|P4HA1|Prolyl 4-hydroxylase, alpha polypeptide I	0.319929	1.37703	1.12251	1.68926	0.023596
207583_at	207583_at|ABCD2|ATP-binding cassette, sub-family D (ALD), member 2	-0.126848	0.880867	0.800878	0.968845	0.0627179
207590_s_at	207590_s_at|CENPI|Centromere protein I	0.22207	1.24866	1.08162	1.4415	0.0257141
207616_s_at	207616_s_at|TANK|TRAF family member-associated NFKB activator	-0.455708	0.633999	0.488079	0.823544	0.0101637
207627_s_at	207627_s_at|TFCP2|Transcription factor CP2	-0.381567	0.68279	0.562927	0.828177	0.0028535
207628_s_at	207628_s_at|WBSCR22|Williams Beuren syndrome chromosome region 22	0.552761	1.73804	1.31726	2.29325	0.00258542
207641_at	207641_at|TNFRSF13B|Tumor necrosis factor receptor superfamily, member 13B	-0.317319	0.728098	0.597044	0.887919	0.0201055
207645_s_at	207645_s_at|CHD1L|Chromodomain helicase DNA binding protein 1-like	-0.164777	0.848083	0.763095	0.942537	0.0241408
207667_s_at	207667_s_at|MAP2K3|Mitogen-activated protein kinase kinase 3	-0.359223	0.698219	0.548156	0.889362	0.0336156
207686_s_at	207686_s_at|CASP8|Caspase 8, apoptosis-related cysteine peptidase	-0.141265	0.868259	0.780146	0.966323	0.0657501
207688_s_at	207688_s_at|INHBC|Inhibin, beta C	0.307268	1.35971	1.08193	1.70879	0.0598372
207691_x_at	207691_x_at|ENTPD1|Ectonucleoside triphosphate diphosphohydrolase 1	-0.61347	0.541469	0.435545	0.673153	7.93594e-06
207695_s_at	207695_s_at|IGSF1|Immunoglobulin superfamily, member 1	-0.12187	0.885263	0.807403	0.970632	0.0649055
207704_s_at	207704_s_at|GAS7|Growth arrest-specific 7	-0.175454	0.839076	0.755212	0.932254	0.0146482
207707_s_at	207707_s_at||	0.505526	1.65786	1.27773	2.15107	0.00347861
207717_s_at	207717_s_at|PKP2|Plakophilin 2	-0.190005	0.826955	0.724421	0.944002	0.0414151
207722_s_at	207722_s_at|BTBD2|BTB (POZ) domain containing 2	-0.184001	0.831935	0.733881	0.94309	0.0361855
207734_at	207734_at|LAX1|Lymphocyte transmembrane adaptor 1	-0.290055	0.748223	0.62809	0.891332	0.0153664
207741_x_at	207741_x_at||	-0.183542	0.832317	0.758299	0.913559	0.002955
207746_at	207746_at||	0.379486	1.46153	1.22805	1.73941	0.000841042
207761_s_at	207761_s_at|METTL7A|Methyltransferase like 7A	-0.362912	0.695648	0.592853	0.816267	0.000459145
207783_x_at	207783_x_at||	-0.412361	0.662085	0.497046	0.881922	0.0409663
207788_s_at	207788_s_at|SORBS3|Sorbin and SH3 domain containing 3	-0.2942	0.745127	0.645976	0.859498	0.00177551
207794_at	207794_at||	-0.197136	0.821079	0.73924	0.911977	0.00494137
207796_x_at	207796_x_at|KLRD1|Killer cell lectin-like receptor subfamily D, member 1	-0.160996	0.851296	0.758221	0.955796	0.0498468
207828_s_at	207828_s_at||	0.44456	1.5598	1.34264	1.81209	2.69836e-06
207836_s_at	207836_s_at|RBPMS|RNA binding protein with multiple splicing	-0.224177	0.799174	0.676082	0.944677	0.060763
207838_x_at	207838_x_at|PBXIP1|Pre-B-cell leukemia homeobox interacting protein 1	-0.181327	0.834163	0.751959	0.925353	0.00990587
207869_s_at	207869_s_at|CACNA1G|Calcium channel, voltage-dependent, T type, alpha 1G subunit	-0.147954	0.862471	0.784965	0.94763	0.0230014
207892_at	207892_at|CD40LG|CD40 ligand	-0.160227	0.851951	0.76107	0.953683	0.0439306
207957_s_at	207957_s_at|PRKCB|Protein kinase C, beta	-0.151619	0.859315	0.778396	0.948646	0.0273214
207961_x_at	207961_x_at||	-0.109186	0.896564	0.8344	0.963359	0.0288936
207977_s_at	207977_s_at|DPT|Dermatopontin	-0.142485	0.867201	0.797681	0.942778	0.0121968
207979_s_at	207979_s_at|CD8B|CD8b molecule	-0.163905	0.848822	0.760775	0.94706	0.0317033
207980_s_at	207980_s_at|CITED2|Cbp/p300-interacting transactivator, with Glu/Asp-rich carboxy-terminal domain, 2	-0.170127	0.843558	0.750774	0.947808	0.0374237
207986_x_at	207986_x_at|CYB561|Cytochrome b-561	0.232588	1.26186	1.08696	1.46491	0.02431
207998_s_at	207998_s_at|CACNA1D|Calcium channel, voltage-dependent, L type, alpha 1D subunit	-0.291085	0.747453	0.658324	0.848648	0.000391783
208002_s_at	208002_s_at|ACOT7|Acyl-CoA thioesterase 7	0.378134	1.45956	1.2058	1.76673	0.00278016
208022_s_at	208022_s_at|CDC14B|CDC14 cell division cycle 14 homolog B (S. cerevisiae)	-0.237487	0.788607	0.693791	0.896381	0.00569457
208029_s_at	208029_s_at|LAPTM4B|Lysosomal protein transmembrane 4 beta	0.204582	1.22701	1.1006	1.36795	0.00484833
208066_s_at	208066_s_at|GTF2B|General transcription factor IIB	-0.566508	0.567504	0.402149	0.800849	0.0163281
208074_s_at	208074_s_at|AP2S1|Adaptor-related protein complex 2, sigma 1 subunit	0.380197	1.46257	1.19674	1.78745	0.00444922
208079_s_at	208079_s_at||	0.387111	1.47272	1.30544	1.66144	3.15801e-07
208095_s_at	208095_s_at|CAMK2G|Calcium/calmodulin-dependent protein kinase II gamma	0.380317	1.46275	1.12708	1.89839	0.0375264
208103_s_at	208103_s_at|ANP32E|Acidic (leucine-rich) nuclear phosphoprotein 32 family, member E	0.312248	1.36649	1.21705	1.53429	2.17501e-05
208107_s_at	208107_s_at|LOC81691|Exonuclease NEF-sp	0.2088	1.2322	1.06697	1.42302	0.0389842
208108_s_at	208108_s_at|AVPR2|Arginine vasopressin receptor 2	-0.255478	0.774546	0.65407	0.917213	0.0298991
208116_s_at	208116_s_at|MAN1A1|Mannosidase, alpha, class 1A, member 1	-0.179149	0.835981	0.732681	0.953846	0.0568046
208133_at	208133_at||	0.139057	1.14919	1.03598	1.27477	0.0606283
208140_s_at	208140_s_at|LRRC48|Leucine rich repeat containing 48	-0.213201	0.807994	0.7039	0.927482	0.0257586
208147_s_at	208147_s_at||	-0.132425	0.875968	0.795904	0.964087	0.05154
208151_x_at	208151_x_at|DDX17|DEAD (Asp-Glu-Ala-Asp) box polypeptide 17	-0.214959	0.806574	0.689788	0.943133	0.0530262
208158_s_at	208158_s_at|OSBPL1A|Oxysterol binding protein-like 1A	-0.378576	0.684836	0.56455	0.830751	0.00313344
208168_s_at	208168_s_at|CHIT1|Chitinase 1 (chitotriosidase)	-0.119088	0.88773	0.816275	0.965439	0.0440959
208169_s_at	208169_s_at|PTGER3|Prostaglandin E receptor 3 (subtype EP3)	-0.161061	0.85124	0.764404	0.94794	0.0317033
208174_x_at	208174_x_at|ZRSR2|Zinc finger (CCCH type), RNA-binding motif and serine/arginine rich 2	-0.449162	0.638163	0.463975	0.877745	0.0462075
208186_s_at	208186_s_at|LIPE|Lipase, hormone-sensitive	-0.201329	0.817643	0.739978	0.903461	0.00227098
208206_s_at	208206_s_at||	-0.146464	0.863756	0.792715	0.941165	0.0121114
208228_s_at	208228_s_at|FGFR2|Fibroblast growth factor receptor 2	-0.272347	0.76159	0.677571	0.856026	0.000303432
208248_x_at	208248_x_at|APLP2|Amyloid beta (A4) precursor-like protein 2	-0.35624	0.700304	0.574078	0.854284	0.00786034
208268_at	208268_at|ADAM28|ADAM metallopeptidase domain 28	-0.217008	0.804923	0.710884	0.911403	0.0099468
208305_at	208305_at|PGR|Progesterone receptor	-0.126107	0.88152	0.835336	0.930258	0.000281246
208306_x_at	208306_x_at|HLA-DRB4|Major histocompatibility complex, class II, DR beta 4	-0.255458	0.774562	0.665458	0.901554	0.0136323
208308_s_at	208308_s_at|GPI|Glucose phosphate isomerase	0.341038	1.40641	1.14608	1.72586	0.0146482
208313_s_at	208313_s_at|SF1|Splicing factor 1	-0.439854	0.644131	0.504959	0.821659	0.00728239
208325_s_at	208325_s_at|AKAP13|A kinase (PRKA) anchor protein 13	-0.264277	0.767761	0.636282	0.926409	0.0466019
208335_s_at	208335_s_at|DARC|Duffy blood group, chemokine receptor	-0.148727	0.861804	0.810566	0.916281	0.000154163
208337_s_at	208337_s_at|NR5A2|Nuclear receptor subfamily 5, group A, member 2	-0.18577	0.830465	0.735928	0.937146	0.0267878
208388_at	208388_at|NR2E3|Nuclear receptor subfamily 2, group E, member 3	-0.163565	0.849111	0.75035	0.960871	0.065188
208392_x_at	208392_x_at|SP110|SP110 nuclear body protein	-0.210429	0.810236	0.727683	0.902155	0.00316292
208394_x_at	208394_x_at|ESM1|Endothelial cell-specific molecule 1	0.361121	1.43494	1.20115	1.71422	0.00211915
208396_s_at	208396_s_at|PDE1A|Phosphodiesterase 1A, calmodulin-dependent	-0.23516	0.790444	0.69349	0.900954	0.00764291
208398_s_at	208398_s_at|TBPL1|TBP-like 1	0.383839	1.46791	1.14658	1.8793	0.0248489
208405_s_at	208405_s_at|CD164|CD164 molecule, sialomucin	-0.355707	0.700678	0.535635	0.916574	0.0647397
208424_s_at	208424_s_at|CIAPIN1|Cytokine induced apoptosis inhibitor 1	0.505248	1.6574	1.2663	2.16929	0.00494844
208433_s_at	208433_s_at|LRP8|Low density lipoprotein receptor-related protein 8, apolipoprotein e receptor	0.233023	1.26241	1.09927	1.44976	0.0135319
208442_s_at	208442_s_at|ATM|Ataxia telangiectasia mutated	-0.170196	0.8435	0.754258	0.9433	0.0286131
208454_s_at	208454_s_at|PGCP|Plasma glutamate carboxypeptidase	-0.285634	0.751537	0.64655	0.873572	0.00438312
208485_x_at	208485_x_at|CFLAR|CASP8 and FADD-like apoptosis regulator	-0.392833	0.675142	0.541119	0.842359	0.00863593
208496_x_at	208496_x_at|HIST1H3G|Histone cluster 1, H3g	0.124921	1.13306	1.04378	1.22997	0.0286131
208503_s_at	208503_s_at|GATAD1|GATA zinc finger domain containing 1	-0.317081	0.728272	0.597089	0.888277	0.0203175
208510_s_at	208510_s_at|PPARG|Peroxisome proliferator-activated receptor gamma	-0.154725	0.856651	0.785099	0.934723	0.00869121
208511_at	208511_at||	0.263455	1.30142	1.14279	1.48207	0.00215409
208540_x_at	208540_x_at||	0.327534	1.38754	1.12279	1.71472	0.0256451
208549_x_at	208549_x_at||	0.348357	1.41674	1.11491	1.80028	0.0383689
208552_at	208552_at|GRIK4|Glutamate receptor, ionotropic, kainate 4	-0.140746	0.86871	0.787721	0.958026	0.0409663
208553_at	208553_at|HIST1H1E|Histone cluster 1, H1e	0.143748	1.15459	1.04566	1.27488	0.0389124
208559_at	208559_at||	-0.236801	0.789148	0.667956	0.932328	0.0439306
208576_s_at	208576_s_at|HIST1H3B|Histone cluster 1, H3b	0.155791	1.16858	1.07116	1.27486	0.00798187
208588_at	208588_at|FKSG2|Apoptosis inhibitor	-0.310235	0.733275	0.623594	0.862246	0.00405083
208595_s_at	208595_s_at|MBD1|Methyl-CpG binding domain protein 1	-0.215326	0.806279	0.711543	0.913628	0.0112181
208609_s_at	208609_s_at|TNXB|Tenascin XB	-0.214749	0.806744	0.728801	0.893023	0.00127883
208611_s_at	208611_s_at|SPTAN1|Spectrin, alpha, non-erythrocytic 1 (alpha-fodrin)	-0.3643	0.694683	0.567766	0.84997	0.00731324
208614_s_at	208614_s_at|FLNB|Filamin B, beta (actin binding protein 278)	-0.213915	0.807417	0.696133	0.936491	0.0403312
208615_s_at	208615_s_at|PTP4A2|Protein tyrosine phosphatase type IVA, member 2	-0.34836	0.705845	0.596138	0.835741	0.00175626
208623_s_at	208623_s_at|EZR|Ezrin	0.354756	1.42583	1.13496	1.79126	0.0246829
208624_s_at	208624_s_at|EIF4G1|Eukaryotic translation initiation factor 4 gamma, 1	0.371706	1.45021	1.12939	1.86215	0.0332901
208633_s_at	208633_s_at|MACF1|Microtubule-actin crosslinking factor 1	-0.33876	0.712653	0.599423	0.847273	0.00316292
208634_s_at	208634_s_at|MACF1|Microtubule-actin crosslinking factor 1	-0.489859	0.612713	0.482258	0.778457	0.0019369
208635_x_at	208635_x_at|NACA|Nascent polypeptide-associated complex alpha subunit	-0.437967	0.645347	0.464331	0.896932	0.063207
208641_s_at	208641_s_at|RAC1|Ras-related C3 botulinum toxin substrate 1 (rho family, small GTP binding protein Rac1)	0.538719	1.71381	1.24244	2.36402	0.0141145
208643_s_at	208643_s_at|XRCC5|X-ray repair complementing defective repair in Chinese hamster cells 5 (double-strand-break rejoining)	-0.335531	0.714958	0.566666	0.902058	0.0401357
208650_s_at	208650_s_at|CD24|CD24 molecule	0.126485	1.13483	1.03895	1.23956	0.0417997
208654_s_at	208654_s_at|CD164|CD164 molecule, sialomucin	-0.283467	0.753168	0.623811	0.90935	0.0307808
208655_at	208655_at||Transcribed locus	-0.445582	0.640452	0.502728	0.815905	0.00609813
208656_s_at	208656_s_at|CCNI|Cyclin I	-0.396951	0.672367	0.507899	0.890094	0.0449409
208659_at	208659_at|CLIC1|Chloride intracellular channel 1	0.435583	1.54586	1.11834	2.13682	0.0596286
208672_s_at	208672_s_at|SFRS3|Splicing factor, arginine/serine-rich 3	0.645427	1.9068	1.25955	2.88667	0.0244916
208675_s_at	208675_s_at|DDOST|Dolichyl-diphosphooligosaccharide-protein glycosyltransferase	-0.334888	0.715418	0.564276	0.907045	0.0457771
208676_s_at	208676_s_at|PA2G4|Proliferation-associated 2G4, 38kDa	0.578599	1.78354	1.35331	2.35054	0.00144002
208678_at	208678_at|ATP6V1E1|ATPase, H+ transporting, lysosomal 31kDa, V1 subunit E1	0.382816	1.46641	1.12174	1.91697	0.0425185
208688_x_at	208688_x_at|EIF3B|Eukaryotic translation initiation factor 3, subunit B	0.641242	1.89884	1.45059	2.4856	0.000214251
208689_s_at	208689_s_at|RPN2|Ribophorin II	0.317295	1.37341	1.0853	1.738	0.0591427
208690_s_at	208690_s_at|PDLIM1|PDZ and LIM domain 1	-0.222255	0.800711	0.680777	0.941774	0.0541412
208691_at	208691_at|TFRC|Transferrin receptor (p90, CD71)	0.208122	1.23136	1.05549	1.43654	0.0585886
208693_s_at	208693_s_at|GARS|Glycyl-tRNA synthetase	0.618662	1.85644	1.45872	2.36261	5.54451e-05
208696_at	208696_at|CCT5|Chaperonin containing TCP1, subunit 5 (epsilon)	0.57931	1.78481	1.45658	2.187	6.6804e-06
208699_x_at	208699_x_at|TKT|Transketolase	0.254113	1.28932	1.10295	1.50718	0.017567
208700_s_at	208700_s_at|TKT|Transketolase	0.454558	1.57548	1.31318	1.89017	9.21212e-05
208703_s_at	208703_s_at|APLP2|Amyloid beta (A4) precursor-like protein 2	-0.308468	0.734571	0.631889	0.85394	0.00190319
208704_x_at	208704_x_at|APLP2|Amyloid beta (A4) precursor-like protein 2	-0.389644	0.677298	0.552104	0.830881	0.00420919
208718_at	208718_at||	-0.507947	0.601729	0.435849	0.830743	0.022581
208719_s_at	208719_s_at|DDX17|DEAD (Asp-Glu-Ala-Asp) box polypeptide 17	-0.125431	0.882116	0.820185	0.948724	0.0112106
208724_s_at	208724_s_at|RAB1A|RAB1A, member RAS oncogene family	0.583935	1.79308	1.18218	2.71966	0.0476775
208726_s_at	208726_s_at|EIF2S2|Eukaryotic translation initiation factor 2, subunit 2 beta, 38kDa	0.499506	1.64791	1.26615	2.14476	0.00444922
208728_s_at	208728_s_at|CDC42|Cell division cycle 42 (GTP binding protein, 25kDa)	-0.389045	0.677704	0.512022	0.896997	0.0504021
208747_s_at	208747_s_at|C1S|Complement component 1, s subcomponent	-0.200369	0.818428	0.729742	0.917892	0.0099468
208757_at	208757_at|TMED9|Transmembrane emp24 protein transport domain containing 9	0.403329	1.4968	1.21621	1.84212	0.00344477
208767_s_at	208767_s_at|LAPTM4B|Lysosomal protein transmembrane 4 beta	0.161504	1.17528	1.04401	1.32305	0.0555409
208768_x_at	208768_x_at|RPL22|Ribosomal protein L22	-0.47505	0.621854	0.442435	0.874031	0.0487284
208775_at	208775_at|XPO1|Exportin 1 (CRM1 homolog, yeast)	0.619447	1.8579	1.31716	2.62064	0.00751297
208777_s_at	208777_s_at|PSMD11|Proteasome (prosome, macropain) 26S subunit, non-ATPase, 11	0.290321	1.33686	1.08683	1.6444	0.0475527
208778_s_at	208778_s_at|TCP1|T-complex 1	0.441649	1.55527	1.21931	1.98379	0.00698202
208785_s_at	208785_s_at|MAP1LC3B2|Microtubule-associated protein 1 light chain 3 beta 2	0.377454	1.45857	1.1459	1.85654	0.0237452
208788_at	208788_at|ELOVL5|ELOVL family member 5, elongation of long chain fatty acids (FEN1/Elo2, SUR4/Elo3-like, yeast)	-0.363268	0.6954	0.61349	0.788246	4.89166e-06
208790_s_at	208790_s_at|PTRF|Polymerase I and transcript release factor	-0.173125	0.841032	0.738439	0.957879	0.063147
208791_at	208791_at|CLU|Clusterin	-0.135621	0.873173	0.801644	0.951084	0.0213764
208792_s_at	208792_s_at|CLU|Clusterin	-0.162079	0.850374	0.772096	0.936588	0.0138483
208794_s_at	208794_s_at|SMARCA4|SWI/SNF related, matrix associated, actin dependent regulator of chromatin, subfamily a, member 4	0.55831	1.74772	1.3901	2.19733	0.000141706
208795_s_at	208795_s_at|MCM7|Minichromosome maintenance complex component 7	0.457155	1.57957	1.28453	1.94239	0.000681958
208796_s_at	208796_s_at|CCNG1|Cyclin G1	-0.427712	0.651999	0.519221	0.818732	0.00492956
208799_at	208799_at||	0.576822	1.78037	1.38622	2.2866	0.000356859
208805_at	208805_at|PSMA6|Proteasome (prosome, macropain) subunit, alpha type, 6	0.518645	1.67975	1.26279	2.23439	0.00687909
208807_s_at	208807_s_at|CHD3|Chromodomain helicase DNA binding protein 3	-0.481559	0.61782	0.464888	0.821061	0.0129289
208808_s_at	208808_s_at|HMGB2|High-mobility group box 2	0.296333	1.34492	1.10957	1.63019	0.0263508
208820_at	208820_at|PTK2|PTK2 protein tyrosine kinase 2	0.278503	1.32115	1.06942	1.63213	0.0663979
208821_at	208821_at|SNRPB|Small nuclear ribonucleoprotein polypeptides B and B1	0.415952	1.51581	1.20866	1.90101	0.00620072
208838_at	208838_at|CAND1|Cullin-associated and neddylation-dissociated 1	0.379039	1.46088	1.15481	1.84807	0.0188752
208839_s_at	208839_s_at|CAND1|Cullin-associated and neddylation-dissociated 1	0.408399	1.50441	1.18673	1.90713	0.0112711
208841_s_at	208841_s_at|G3BP2|GTPase activating protein (SH3 domain) binding protein 2	0.564376	1.75835	1.32798	2.32819	0.00236325
208845_at	208845_at||	0.459408	1.58314	1.23323	2.03232	0.00612665
208857_s_at	208857_s_at|PCMT1|Protein-L-isoaspartate (D-aspartate) O-methyltransferase	0.477699	1.61236	1.28661	2.02058	0.00125374
208860_s_at	208860_s_at|ATRX|Alpha thalassemia/mental retardation syndrome X-linked (RAD54 homolog, S. cerevisiae)	-0.40189	0.669054	0.536866	0.833791	0.00659651
208864_s_at	208864_s_at|TXN|Thioredoxin	0.663505	1.94159	1.52508	2.47183	1.49339e-05
208869_s_at	208869_s_at|GABARAPL1|GABA(A) receptor-associated protein like 1	-0.347855	0.706202	0.567334	0.879059	0.021224
208870_x_at	208870_x_at|ATP5C1|ATP synthase, H+ transporting, mitochondrial F1 complex, gamma polypeptide 1	0.641756	1.89981	1.44643	2.49532	0.00026155
208881_x_at	208881_x_at|IDI1|Isopentenyl-diphosphate delta isomerase 1	0.411341	1.50884	1.27559	1.78475	0.000130793
208885_at	208885_at|LCP1|Lymphocyte cytosolic protein 1 (L-plastin)	-0.21442	0.807009	0.695459	0.936451	0.0404639
208894_at	208894_at|HLA-DRA|Major histocompatibility complex, class II, DR alpha	-0.193562	0.824019	0.741176	0.91612	0.00654492
208898_at	208898_at|ATP6V1D|ATPase, H+ transporting, lysosomal 34kDa, V1 subunit D	0.402526	1.4956	1.12612	1.98629	0.0442265
208905_at	208905_at|CYCS|Cytochrome c, somatic	0.637426	1.89161	1.45941	2.45179	0.000123617
208914_at	208914_at|GGA2|Golgi associated, gamma adaptin ear containing, ARF binding protein 2	-0.40034	0.670092	0.530726	0.846056	0.0115024
208918_s_at	208918_s_at|NADK|NAD kinase	0.390606	1.47788	1.1429	1.91103	0.0288936
208922_s_at	208922_s_at|NXF1|Nuclear RNA export factor 1	-0.556741	0.573074	0.428214	0.766938	0.00414235
208928_at	208928_at|POR|P450 (cytochrome) oxidoreductase	0.272517	1.31327	1.09214	1.57916	0.0346187
208931_s_at	208931_s_at||	-0.423185	0.654957	0.51485	0.833193	0.00945559
208937_s_at	208937_s_at|ID1|Inhibitor of DNA binding 1, dominant negative helix-loop-helix protein	-0.283611	0.75306	0.653012	0.868437	0.00265017
208941_s_at	208941_s_at|SEPHS1|Selenophosphate synthetase 1	0.465475	1.59277	1.31438	1.93013	0.000159057
208944_at	208944_at||	-0.380458	0.683548	0.57963	0.806097	0.000352721
208945_s_at	208945_s_at|BECN1|Beclin 1, autophagy related	-0.336082	0.714565	0.565323	0.903205	0.0415209
208948_s_at	208948_s_at|STAU1|Staufen, RNA binding protein, homolog 1 (Drosophila)	0.567609	1.76404	1.29251	2.4076	0.006612
208952_s_at	208952_s_at|LARP5|La ribonucleoprotein domain family, member 5	0.402325	1.4953	1.14998	1.9443	0.0273863
208956_x_at	208956_x_at|DUT|Deoxyuridine triphosphatase	0.604424	1.8302	1.29732	2.58196	0.00950806
208961_s_at	208961_s_at|KLF6|Kruppel-like factor 6	0.26959	1.30943	1.10284	1.55471	0.0231198
208968_s_at	208968_s_at|CIAPIN1|Cytokine induced apoptosis inhibitor 1	0.59891	1.82013	1.38321	2.39507	0.000832858
208969_at	208969_at|NDUFA9|NADH dehydrogenase (ubiquinone) 1 alpha subcomplex, 9, 39kDa	0.446524	1.56287	1.15719	2.11076	0.0334067
208977_x_at	208977_x_at|TUBB2C|Tubulin, beta 2C	0.361116	1.43493	1.10351	1.86589	0.0528546
208981_at	208981_at||	-0.368316	0.691898	0.55778	0.858266	0.0119087
208982_at	208982_at||	-0.214656	0.806819	0.690179	0.943171	0.052894
208983_s_at	208983_s_at|PECAM1|Platelet/endothelial cell adhesion molecule	-0.213231	0.80797	0.728818	0.895717	0.00170126
208991_at	208991_at|STAT3|Signal transducer and activator of transcription 3 (acute-phase response factor)	-0.414964	0.660364	0.523255	0.833399	0.00825902
208992_s_at	208992_s_at|STAT3|Signal transducer and activator of transcription 3 (acute-phase response factor)	-0.236793	0.789155	0.678797	0.917454	0.0229246
209002_s_at	209002_s_at|CALCOCO1|Calcium binding and coiled-coil domain 1	-0.490975	0.612029	0.478955	0.782078	0.00246195
209004_s_at	209004_s_at|FBXL5|F-box and leucine-rich repeat protein 5	-0.393187	0.674902	0.538721	0.845508	0.010039
209006_s_at	209006_s_at|C1orf63|Chromosome 1 open reading frame 63	-0.281191	0.754884	0.647079	0.880651	0.006612
209009_at	209009_at|ESD|Esterase D/formylglutathione hydrolase	-0.539132	0.583254	0.43301	0.78563	0.00717074
209010_s_at	209010_s_at|TRIO|Triple functional domain (PTPRF interacting)	-0.160697	0.85155	0.761672	0.952034	0.0406038
209013_x_at	209013_x_at|TRIO|Triple functional domain (PTPRF interacting)	-0.199928	0.81879	0.728931	0.919726	0.0113458
209017_s_at	209017_s_at|LONP1|Lon peptidase 1, mitochondrial	0.642943	1.90207	1.43657	2.5184	0.000396493
209018_s_at	209018_s_at|PINK1|PTEN induced putative kinase 1	-0.445447	0.640538	0.462408	0.887289	0.0548158
209019_s_at	209019_s_at|PINK1|PTEN induced putative kinase 1	-0.443032	0.642087	0.492749	0.836684	0.0141904
209020_at	209020_at|C20orf111|Chromosome 20 open reading frame 111	0.411708	1.50939	1.13219	2.01228	0.0419882
209025_s_at	209025_s_at|SYNCRIP|Synaptotagmin binding, cytoplasmic RNA interacting protein	0.513018	1.67033	1.30701	2.13464	0.00147503
209030_s_at	209030_s_at|CADM1|Cell adhesion molecule 1	-0.330289	0.718716	0.610601	0.845974	0.00216042
209034_at	209034_at|PNRC1|Proline-rich nuclear receptor coactivator 1	-0.39191	0.675765	0.565669	0.807289	0.000714944
209036_s_at	209036_s_at|MDH2|Malate dehydrogenase 2, NAD (mitochondrial)	0.383181	1.46694	1.1374	1.89198	0.0306209
209047_at	209047_at|AQP1|Aquaporin 1 (Colton blood group)	-0.280068	0.755732	0.652117	0.875812	0.00436063
209053_s_at	209053_s_at||	0.183458	1.20137	1.05105	1.37318	0.0535001
209054_s_at	209054_s_at||	0.517261	1.67743	1.27818	2.20138	0.00429263
209065_at	209065_at|UQCRB|Ubiquinol-cytochrome c reductase binding protein	0.327713	1.38779	1.12291	1.71515	0.0255881
209068_at	209068_at|HNRPDL|Heterogeneous nuclear ribonucleoprotein D-like	-0.416545	0.659321	0.516989	0.840838	0.0116825
209070_s_at	209070_s_at|RGS5|Regulator of G-protein signaling 5	-0.150053	0.860663	0.778413	0.951604	0.0321345
209071_s_at	209071_s_at|RGS5|Regulator of G-protein signaling 5	-0.213971	0.807372	0.715014	0.91166	0.00929505
209075_s_at	209075_s_at|ISCU|Iron-sulfur cluster scaffold homolog (E. coli)	-0.538273	0.583756	0.443679	0.768056	0.00311855
209083_at	209083_at|CORO1A|Coronin, actin binding protein, 1A	-0.169028	0.844486	0.750851	0.949797	0.0409663
209085_x_at	209085_x_at||	-0.457479	0.632877	0.483145	0.829013	0.0128558
209086_x_at	209086_x_at|MCAM|Melanoma cell adhesion molecule	0.288409	1.3343	1.07752	1.65228	0.0588157
209089_at	209089_at|RAB5A|RAB5A, member RAS oncogene family	0.548609	1.73084	1.172	2.55616	0.0466019
209096_at	209096_at|UBE2V2|Ubiquitin-conjugating enzyme E2 variant 2	0.494947	1.64041	1.30051	2.06915	0.0011526
209098_s_at	209098_s_at|JAG1|Jagged 1 (Alagille syndrome)	-0.219904	0.802596	0.688249	0.935941	0.0421603
209102_s_at	209102_s_at|HBP1|HMG-box transcription factor 1	-0.48055	0.618443	0.470896	0.812222	0.00922651
209103_s_at	209103_s_at|UFD1L|Ubiquitin fusion degradation 1 like (yeast)	0.477418	1.61191	1.24406	2.08852	0.0060334
209104_s_at	209104_s_at|NHP2|NHP2 ribonucleoprotein homolog (yeast)	0.417314	1.51788	1.18249	1.9484	0.0142918
209105_at	209105_at|NCOA1|Nuclear receptor coactivator 1	-0.324419	0.722947	0.5982	0.873708	0.0116825
209106_at	209106_at|NCOA1|Nuclear receptor coactivator 1	-0.384593	0.680728	0.560951	0.82608	0.00267869
209107_x_at	209107_x_at|NCOA1|Nuclear receptor coactivator 1	-0.408978	0.664329	0.505354	0.873314	0.0319194
209109_s_at	209109_s_at|TSPAN6|Tetraspanin 6	-0.150471	0.860303	0.767928	0.963789	0.0646623
209112_at	209112_at|CDKN1B|Cyclin-dependent kinase inhibitor 1B (p27, Kip1)	-0.295018	0.744518	0.640737	0.865109	0.00305793
209116_x_at	209116_x_at||	-0.118922	0.887877	0.825521	0.954942	0.0170813
209118_s_at	209118_s_at|TUBA1A|Tubulin, alpha 1a	0.302697	1.3535	1.12465	1.62892	0.0169947
209122_at	209122_at|ADFP|Adipose differentiation-related protein	0.25326	1.28822	1.11536	1.48786	0.00946763
209123_at	209123_at|QDPR|Quinoid dihydropteridine reductase	-0.177153	0.837651	0.744988	0.94184	0.0298991
209130_at	209130_at|SNAP23|Synaptosomal-associated protein, 23kDa	-0.49591	0.609017	0.464983	0.797666	0.00617253
209131_s_at	209131_s_at|SNAP23|Synaptosomal-associated protein, 23kDa	-0.141039	0.868455	0.800094	0.942658	0.0113312
209137_s_at	209137_s_at|USP10|Ubiquitin specific peptidase 10	0.513269	1.67074	1.34413	2.07673	0.000249269
209144_s_at	209144_s_at|CBFA2T2|Core-binding factor, runt domain, alpha subunit 2; translocated to, 2	-0.180843	0.834566	0.736062	0.946253	0.0406811
209146_at	209146_at||Transcribed locus	0.266444	1.30531	1.08403	1.57177	0.0415209
209147_s_at	209147_s_at|PPAP2A|Phosphatidic acid phosphatase type 2A	-0.3785	0.684888	0.567828	0.826081	0.00224159
209163_at	209163_at|CYB561|Cytochrome b-561	0.251372	1.28579	1.1002	1.50269	0.0188163
209164_s_at	209164_s_at|CYB561|Cytochrome b-561	0.248205	1.28172	1.06656	1.54029	0.0585355
209172_s_at	209172_s_at|CENPF|Centromere protein F, 350/400ka (mitosin)	0.561152	1.75269	1.46758	2.09319	4.63652e-07
209186_at	209186_at|ATP2A2|ATPase, Ca++ transporting, cardiac muscle, slow twitch 2	0.477398	1.61187	1.23407	2.10534	0.00805438
209191_at	209191_at|TUBB6|Tubulin, beta 6	0.272129	1.31276	1.08375	1.59015	0.0440466
209192_x_at	209192_x_at|KAT5|K(lysine) acetyltransferase 5	-0.413718	0.661187	0.495939	0.881497	0.0409438
209197_at	209197_at|SYT11|Synaptotagmin XI	-0.345112	0.708141	0.564511	0.888315	0.0286131
209199_s_at	209199_s_at|MEF2C|Myocyte enhancer factor 2C	-0.425093	0.653709	0.54001	0.791348	0.000626589
209200_at	209200_at|MEF2C|Myocyte enhancer factor 2C	-0.34187	0.71044	0.613349	0.822901	0.000309816
209208_at	209208_at|MPDU1|Mannose-P-dolichol utilization defect 1	-0.160192	0.85198	0.754565	0.961971	0.0660094
209214_s_at	209214_s_at|EWSR1|Ewing sarcoma breakpoint region 1	0.576975	1.78064	1.25643	2.52357	0.015585
209218_at	209218_at|SQLE|Squalene epoxidase	0.358855	1.43169	1.24929	1.64072	3.41627e-05
209219_at	209219_at|RDBP|RD RNA binding protein	0.59981	1.82177	1.42587	2.3276	0.000131472
209222_s_at	209222_s_at|OSBPL2|Oxysterol binding protein-like 2	0.444489	1.55969	1.20809	2.01362	0.0102569
209239_at	209239_at|NFKB1|Nuclear factor of kappa light polypeptide gene enhancer in B-cells 1	-0.519522	0.594805	0.457087	0.774017	0.00291605
209251_x_at	209251_x_at|TUBA1C|Tubulin, alpha 1c	0.763486	2.14574	1.5285	3.01224	0.000522461
209260_at	209260_at|SFN|Stratifin	0.23817	1.26893	1.15645	1.39234	5.54451e-05
209263_x_at	209263_x_at|TSPAN4|Tetraspanin 4	-0.497628	0.607971	0.48749	0.758229	0.000510734
209264_s_at	209264_s_at|TSPAN4|Tetraspanin 4	-0.396349	0.672772	0.576646	0.784921	5.35574e-05
209269_s_at	209269_s_at||Transcribed locus	-0.148407	0.86208	0.77155	0.963233	0.0614072
209276_s_at	209276_s_at|GLRX|Glutaredoxin (thioltransferase)	-0.277664	0.757551	0.642031	0.893857	0.0138483
209285_s_at	209285_s_at|C3orf63|Chromosome 3 open reading frame 63	-0.396459	0.672698	0.544769	0.830669	0.00490109
209286_at	209286_at|CDC42EP3|CDC42 effector protein (Rho GTPase binding) 3	-0.186509	0.829851	0.728779	0.94494	0.0412558
209292_at	209292_at|ID4|Inhibitor of DNA binding 4, dominant negative helix-loop-helix protein	-0.128151	0.879721	0.798544	0.96915	0.064954
209297_at	209297_at|ITSN1|Intersectin 1 (SH3 domain protein)	-0.260169	0.770921	0.66419	0.894803	0.0099717
209302_at	209302_at|POLR2H|Polymerase (RNA) II (DNA directed) polypeptide H	0.692851	1.99941	1.50006	2.66497	0.00017286
209306_s_at	209306_s_at|SWAP70|SWAP-70 protein	-0.289181	0.748877	0.613097	0.914727	0.0397581
209307_at	209307_at|SWAP70|SWAP-70 protein	-0.338293	0.712987	0.571526	0.889461	0.027733
209309_at	209309_at|AZGP1|Alpha-2-glycoprotein 1, zinc-binding	-0.141021	0.868471	0.810767	0.930281	0.00188098
209312_x_at	209312_x_at||MHC class II HLA-DRB3 mRNA (HLA-DRB3*01012 allele)	-0.249516	0.779178	0.676732	0.897133	0.00883946
209317_at	209317_at|POLR1C|Polymerase (RNA) I polypeptide C, 30kDa	0.405753	1.50043	1.10496	2.03744	0.0643114
209326_at	209326_at|SLC35A2|Solute carrier family 35 (UDP-galactose transporter), member A2	0.505557	1.65791	1.28431	2.14018	0.00278016
209335_at	209335_at|DCN|Decorin	-0.151744	0.859208	0.770136	0.958582	0.0506651
[truncated: 1,718 more rows]

## Sheet: README
Following randomization of the dataset (1,954 breast tumor expression profiles) into patient groups 977A and 977B,
[truncated: 3 more rows]
