# Supplementary material for: Interactions between immunity, proliferation and molecular subtype in breast cancer prognosis
Source: Genome Biol. 2013 Apr 29;14(4):R34. doi: 10.1186/gb-2013-14-4-r34 (PMC3798758; doi:10.1186/gb-2013-14-4-r34)
Supplement: Additional file 6 — Spreadsheet S2 - Table of Affymetrix probe sets and corresponding genes that comprise the proliferation and immune metagenes. [file gb-2013-14-4-r34-S6.XLSX]

## Sheet: Sheet1
ADDITIONAL FILE 6: Supplemental Spreadsheet 2. Affymetrix probe sets and gene names that comprise the proliferation and immune metagenes
Probe Set ID	Gene Symbol	Gene Name	Proliferation Metagene		B/P Metagene		T/NK Metagene		M/D Metagene
201291_s_at	TOP2A	Topoisomerase (DNA) II alpha 170kDa	977A	977B
201292_at	TOP2A	Topoisomerase (DNA) II alpha 170kDa	977A	977B
201890_at	RRM2	Ribonucleotide reductase M2	977A	977B
202095_s_at	BIRC5	Baculoviral IAP repeat-containing 5	977A	977B
202503_s_at	KIAA0101	KIAA0101	977A	977B
202580_x_at	FOXM1	Forkhead box M1	977A	977B
202589_at	TYMS	Thymidylate synthetase	977A	977B
202705_at	CCNB2	Cyclin B2	977A	977B
202870_s_at	CDC20	Cell division cycle 20 homolog (S. cerevisiae)	977A	977B
202954_at	UBE2C	Ubiquitin-conjugating enzyme E2C	977A	977B
203213_at	CDK1	Cyclin-dependent kinase 1	977A	977B
203214_x_at	CDK1	Cyclin-dependent kinase 1	977A	977B
203362_s_at	MAD2L1	MAD2 mitotic arrest deficient-like 1 (yeast)	977A	977B
203554_x_at	PTTG1	Pituitary tumor-transforming 1	977A	977B
203755_at	BUB1B	Budding uninhibited by benzimidazoles 1 homolog beta (yeast)	977A	977B
203764_at	DLGAP5	Discs, large (Drosophila) homolog-associated protein 5	977A	977B
204026_s_at	ZWINT	ZW10 interactor	977A	977B
204033_at	TRIP13	Thyroid hormone receptor interactor 13	977A	977B
204092_s_at	AURKA	Aurora kinase A	977A	977B
208079_s_at	AURKA	Aurora kinase A	977A	977B
204162_at	NDC80	NDC80 homolog, kinetochore complex component (S. cerevisiae)	977A	977B
204170_s_at	CKS2	CDC28 protein kinase regulatory subunit 2	977A	977B
204444_at	KIF11	Kinesin family member 11	977A	977B
204641_at	NEK2	NIMA (never in mitosis gene a)-related kinase 2	977A	977B
204822_at	TTK	TTK protein kinase	977A	977B
204825_at	MELK	Maternal embryonic leucine zipper kinase	977A	977B
204962_s_at	CENPA	Centromere protein A	977A	977B
205034_at	CCNE2	cyclin E2	977A
205046_at	CENPE	Centromere protein E, 312kDa	977A
206102_at	GINS1	GINS complex subunit 1 (Psf1 homolog)	977A	977B
206364_at	KIF14	Kinesin family member 14	977A	977B
207828_s_at	CENPF	Centromere protein F, 350/400kDa (mitosin)	977A	977B
209172_s_at	CENPF	Centromere protein F, 350/400kDa (mitosin)	977A
209408_at	KIF2C	Kinesin family member 2C	977A	977B
209642_at	BUB1	Budding uninhibited by benzimidazoles 1 homolog (yeast)	977A	977B
209714_s_at	CDKN3	Cyclin-dependent kinase inhibitor 3	977A	977B
209773_s_at	RRM2	Ribonucleotide reductase M2	977A	977B
210052_s_at	TPX2	TPX2, microtubule-associated, homolog (Xenopus laevis)	977A	977B
210559_s_at	CDK1	Cyclin-dependent kinase 1	977A	977B
212022_s_at	MKI67	Antigen identified by monoclonal antibody Ki-67		977B
212949_at	NCAPH	Non-SMC condensin I complex, subunit H	977A
213226_at	CCNA2	Cyclin A2	977A	977B
214710_s_at	CCNB1	Cyclin B1	977A	977B
218009_s_at	PRC1	Protein regulator of cytokinesis 1	977A	977B
218039_at	NUSAP1	Nucleolar and spindle associated protein 1	977A	977B
218355_at	KIF4A	Kinesin family member 4A	977A	977B
218542_at	CEP55	Centrosomal protein 55kDa	977A	977B
218585_s_at	DTL	Denticleless homolog (Drosophila)	977A
218662_s_at	NCAPG	Non-SMC condensin I complex, subunit G	977A	977B
218663_at	NCAPG	Non-SMC condensin I complex, subunit G	977A	977B
218726_at	HJURP	Holliday junction recognition protein	977A	977B
218755_at	KIF20A	Kinesin family member 20A	977A	977B
218883_s_at	MLF1IP	MLF1 interacting protein	977A
219148_at	PBK	PDZ binding kinase	977A	977B
219306_at	KIF15	Kinesin family member 15	977A
219918_s_at	ASPM	asp (abnormal spindle) homolog, microcephaly associated (Drosophila)	977A	977B
220651_s_at	MCM10	Minichromosome maintenance complex component 10	977A
221436_s_at	CDCA3	Cell division cycle associated 3		977B
221520_s_at	CDCA8	Cell division cycle associated 8	977A	977B
222039_at	KIF18B	Kinesin family member 18B	977A	977B
222077_s_at	RACGAP1	Rac GTPase activating protein 1	977A	977B
204562_at	IRF4	Interferon regulatory factor 4				977B
205049_s_at	CD79A	CD79a molecule, immunoglobulin-associated alpha				977B
205267_at	POU2AF1	POU class 2 associating factor 1			977A	977B
206641_at	TNFRSF17	Tumor necrosis factor receptor superfamily, member 17			977A	977B
207734_at	LAX1	Lymphocyte transmembrane adaptor 1				977B
209138_x_at	CKAP2	Cytoskeleton associated protein 2			977A
209374_s_at	IGHG1	Immunoglobulin heavy constant gamma 1 (G1m marker)			977A	977B
211430_s_at	IGHG1	Immunoglobulin heavy constant gamma 1 (G1m marker)			977A
211633_x_at	IGHG1	Immunoglobulin heavy constant gamma 1 (G1m marker)			977A
211634_x_at	IGHV1-69	Immunoglobulin heavy variable 1-69			977A
211635_x_at	IGHV1-69	Immunoglobulin heavy variable 1-69			977A
211637_x_at	IGH@///IGHA1///IGHA2///IGHD///IGHG1///IGHG3///IGHG4///IGHM///IGHV3-23///LOC100126583///LOC100289944///LOC100293211///LOC642131///VSIG6	immunoglobulin heavy locus /// immunoglobulin heavy constant alpha 1 /// immunoglobulin heavy constant alpha 2 (A2m marker) /// immunoglobulin heavy constant delta /// immunoglobulin heavy constant gamma 1 (G1m marker) /// immunoglobulin heavy constant gamma 3 (G3m marker) /// immunoglobulin heavy constant gamma 4 (G4m marker) /// immunoglobulin heavy constant mu /// immunoglobulin heavy variable…			977A
211641_x_at	IGH@///IGHA1///IGHA2///IGHD///IGHG1///IGHG3///IGHM///IGHV3-23///IGHV4-31///LOC100132941///LOC100289290///LOC100290036///LOC100290320///LOC100291190///LOC100293211///LOC100293324	immunoglobulin heavy locus /// immunoglobulin heavy constant alpha 1 /// immunoglobulin heavy constant alpha 2 (A2m marker) /// immunoglobulin heavy constant delta /// immunoglobulin heavy constant gamma 1 (G1m marker) /// immunoglobulin heavy constant gamma 3 (G3m marker) /// immunoglobulin heavy constant mu /// immunoglobulin heavy variable 3-23 /// immunoglobulin heavy variable 4-31 /// simila…			977A	977B
211643_x_at	IGKC	Immunoglobulin kappa constant			977A
211644_x_at	IGKC	Immunoglobulin kappa constant			977A	977B
211645_x_at	---	Isolate RSV88L immunoglobulin light chain variable region			977A	977B
211649_x_at	IGH@///IGHA1///IGHG1///IGHM///LOC100290528///LOC100292483	immunoglobulin heavy locus /// immunoglobulin heavy constant alpha 1 /// immunoglobulin heavy constant gamma 1 (G1m marker) /// immunoglobulin heavy constant mu /// similar to pre-B lymphocyte gene 2 /// similar to pre-B lymphocyte gene 2			977A	977B
211650_x_at	IGKV3-20	Immunoglobulin kappa variable 3-20			977A
211798_x_at	CKAP2	Cytoskeleton associated protein 2			977A
211868_x_at	IGH@///IGHA1///IGHA2///IGHD///IGHG1///IGHG2///IGHG3///IGHM///IGHV3-23///IGHV4-31///LOC100126583///LOC100132941///LOC100289290///LOC100290036///LOC100290320///LOC100291190///LOC100293211///LOC100293324	immunoglobulin heavy locus /// immunoglobulin heavy constant alpha 1 /// immunoglobulin heavy constant alpha 2 (A2m marker) /// immunoglobulin heavy constant delta /// immunoglobulin heavy constant gamma 1 (G1m marker) /// immunoglobulin heavy constant gamma 2 (G2m marker) /// immunoglobulin heavy constant gamma 3 (G3m marker) /// immunoglobulin heavy constant mu /// immunoglobulin heavy variable…			977A	977B
211881_x_at	CKAP2	Cytoskeleton associated protein 2			977A
211881_x_at	CKAP2	Cytoskeleton associated protein 2			977A
211908_x_at	IGKV3-20	Immunoglobulin kappa variable 3-20			977A
212592_at	IGJ	immunoglobulin J polypeptide, linker protein for immunoglobulin alpha and mu polypeptides				977B
213502_x_at	LOC91316	Glucuronidase, beta/immunoglobulin lambda-like polypeptide 1 pseudogene			977A	977B
214669_x_at	IGKC	Immunoglobulin kappa constant			977A	977B
214677_x_at	CKAP2	Cytoskeleton associated protein 2			977A
214768_x_at	FAM20B	Family with sequence similarity 20, member B			977A	977B
214777_at	IGKV4-1	immunoglobulin kappa variable 4-1			977A
214836_x_at	IGK@///IGKC	immunoglobulin kappa locus /// immunoglobulin kappa constant			977A	977B
214916_x_at	IGKV3-20	Immunoglobulin kappa variable 3-20			977A	977B
214973_x_at	IGHD///LOC100290059///LOC100292999	immunoglobulin heavy constant delta /// similar to hCG2042717 /// hypothetical protein LOC100292999			977A	977B
215121_x_at	CKAP2	Cytoskeleton associated protein 2			977A	977B
215176_x_at	NTN3	Netrin 3			977A	977B
215214_at	CKAP2	Cytoskeleton associated protein 2			977A	977B
215379_x_at	IGLJ3	Immunoglobulin lambda joining 3			977A	977B
215946_x_at	IGLL3	immunoglobulin lambda-like polypeptide 3			977A	977B
216207_x_at	IGKV1D-13	Immunoglobulin kappa variable 1D-13			977A	977B
216401_x_at	LOC652493///LOC652694	similar to Ig kappa chain V-I region HK102 precursor /// similar to Ig kappa chain V-I region HK102 precursor			977A	977B
216412_x_at	IGL@///LOC100290557	immunoglobulin lambda locus /// similar to hCG91935			977A
216430_x_at	IGL@///IGLV1-44///LOC100290557	immunoglobulin lambda locus /// immunoglobulin lambda variable 1-44 /// similar to hCG91935			977A
216491_x_at	IGHM	immunoglobulin heavy constant mu			977A
216510_x_at	IGHA1///IGHG1///IGHM///IGHV3-23///IGHV4-31///LOC100132941///LOC100289290///LOC100291056///LOC100293211///LOC100293324	immunoglobulin heavy constant alpha 1 /// immunoglobulin heavy constant gamma 1 (G1m marker) /// immunoglobulin heavy constant mu /// immunoglobulin heavy variable 3-23 /// immunoglobulin heavy variable 4-31 /// similar to Ig heavy chain /// similar to hCG2042717 /// similar to hCG2036739 /// similar to hCG2042717 /// similar to hCG2042717			977A
216542_x_at	IGHA1///IGHG1///IGHM///IGHV3-23///LOC100290059///LOC100290293///LOC100292999///LOC100293211	immunoglobulin heavy constant alpha 1 /// immunoglobulin heavy constant gamma 1 (G1m marker) /// immunoglobulin heavy constant mu /// immunoglobulin heavy variable 3-23 /// similar to hCG2042717 /// similar to hCG2042717 /// hypothetical protein LOC100292999 /// similar to hCG2042717			977A
216557_x_at	IGHA1///IGHD///IGHG1///IGHG3///IGHM///IGHV3-23///IGHV4-31///LOC100132941///LOC100289290///LOC100290036///LOC100290320///LOC100291190///LOC100293211///LOC100293324	immunoglobulin heavy constant alpha 1 /// immunoglobulin heavy constant delta /// immunoglobulin heavy constant gamma 1 (G1m marker) /// immunoglobulin heavy constant gamma 3 (G3m marker) /// immunoglobulin heavy constant mu /// immunoglobulin heavy variable 3-23 /// immunoglobulin heavy variable 4-31 /// similar to Ig heavy chain /// similar to hCG2042717 /// similar to hCG2038926 /// similar to…			977A
216560_x_at	IGL@	immunoglobulin lambda locus			977A
216576_x_at	NTN3	Netrin 3			977A	977B
216829_at	NTN3	Netrin 3			977A
216853_x_at	CKAP2	Cytoskeleton associated protein 2			977A
216984_x_at	CKAP2	Cytoskeleton associated protein 2			977A	977B
217022_s_at	IGHA1	Immunoglobulin heavy constant alpha 1				977B
217148_x_at	CKAP2	Cytoskeleton associated protein 2			977A	977B
217157_x_at	IGK@///IGKC///LOC650405///LOC652493	immunoglobulin kappa locus /// immunoglobulin kappa constant /// similar to Ig kappa chain V-I region HK102 precursor /// similar to Ig kappa chain V-I region HK102 precursor			977A	977B
217179_x_at	---	Anti-thyroglobulin light chain variable region			977A
217227_x_at	IGL@///IGLV1-44///LOC100290557	immunoglobulin lambda locus /// immunoglobulin lambda variable 1-44 /// similar to hCG91935			977A	977B
217235_x_at	IGLJ3	Immunoglobulin lambda joining 3			977A	977B
217236_x_at	IGHG1	Immunoglobulin heavy constant gamma 1 (G1m marker)			977A
217258_x_at	IGL@///IGLV1-44///LOC100290557	immunoglobulin lambda locus /// immunoglobulin lambda variable 1-44 /// similar to hCG91935			977A
217281_x_at	IGKV3-20	Immunoglobulin kappa variable 3-20			977A
217360_x_at	IGHA1///IGHG1///IGHG3///IGHM///IGHV4-31///LOC100132941///LOC100289290///LOC100290036///LOC652494	immunoglobulin heavy constant alpha 1 /// immunoglobulin heavy constant gamma 1 (G1m marker) /// immunoglobulin heavy constant gamma 3 (G3m marker) /// immunoglobulin heavy constant mu /// immunoglobulin heavy variable 4-31 /// similar to Ig heavy chain /// similar to hCG2042717 /// similar to hCG2038926 /// similar to Ig heavy chain V-III region VH26 precursor			977A
217378_x_at	LOC100130100///LOC100291464	similar to hCG26659 /// similar to hCG26659			977A	977B
217384_x_at	IGHV3-23///LOC100293211///LOC646057	immunoglobulin heavy variable 3-23 /// similar to hCG2042717 /// similar to hCG2003024			977A
217480_x_at	LOC100287723///LOC642424///LOC642838	similar to Ig kappa chain /// similar to hCG1742442 /// similar to hCG1742442			977A	977B
221651_x_at	IGKC	Immunoglobulin kappa constant			977A	977B
221671_x_at	IGKC	Immunoglobulin kappa constant			977A	977B
200904_at	HLA-E	Major histocompatibility complex, class I, E						977B	977A
202644_s_at	TNFAIP3	Tumor necrosis factor, alpha-induced protein 3						977B
202957_at	HCLS1	Hematopoietic cell-specific Lyn substrate 1					977A	977B
203332_s_at	INPP5D	Inositol polyphosphate-5-phosphatase, 145kDa					977A	977B
203879_at	PIK3CD	Phosphoinositide-3-kinase, catalytic, delta polypeptide					977A	977B
204118_at	CD48	CD48 molecule					977A	977B
204153_s_at	MFNG	MFNG O-fucosylpeptide 3-beta-N-acetylglucosaminyltransferase					977A
204192_at	CD37	CD37 molecule					977A	977B
204220_at	GMFG	Glia maturation factor, gamma						977B
204563_at	SELL	Selectin L					977A	977B
204834_at	FGL2	Fibrinogen-like 2					977A			977B
204882_at	ARHGAP25	Rho GTPase activating protein 25						977B
204890_s_at	LCK	Lymphocyte-specific protein tyrosine kinase					977A	977B
204912_at	IL10RA	Interleukin 10 receptor, alpha					977A
204923_at	SASH3	SAM and SH3 domain containing 3					977A	977B
204960_at	PTPRCAP	Protein tyrosine phosphatase, receptor type, C-associated protein						977B
205159_at	CSF2RB	Colony stimulating factor 2 receptor, beta, low-affinity (granulocyte-macrophage)					977A	977B
205456_at	CD3E	CD3e molecule, epsilon (CD3-TCR complex)					977A
205488_at	GZMA	Granzyme A (granzyme 1, cytotoxic T-lymphocyte-associated serine esterase 3)						977B
206150_at	CD27	CD27 molecule					977A	977B
206337_at	CCR7	Chemokine (C-C motif) receptor 7						977B
206666_at	GZMK	Granzyme K (granzyme 3; tryptase II)					977A	977B
206978_at	CCR2	chemokine (C-C motif) receptor 2					977A	977B
207339_s_at	LTB	Lymphotoxin beta (TNF superfamily, member 3)						977B
207957_s_at	PRKCB	Protein kinase C, beta					977A
209083_at	CORO1A	Coronin, actin binding protein, 1A					977A	977B
209670_at	TRAC	T cell receptor alpha constant						977B
209671_x_at	YME1L1	YME1-like 1 (S. cerevisiae)						977B
209685_s_at	PRKCB	Protein kinase C, beta					977A	977B
209827_s_at	IL16	Interleukin 16 (lymphocyte chemoattractant factor)					977A	977B
210031_at	CD247	CD247 molecule						977B
210116_at	SH2D1A	SH2 domain containing 1A						977B
210279_at	GPR18	G protein-coupled receptor 18					977A
210915_x_at	TRBC1	T cell receptor beta constant 1						977B
210972_x_at	YME1L1	YME1-like 1 (S. cerevisiae)					977A	977B
211339_s_at	ITK	IL2-inducible T-cell kinase					977A	977B
211742_s_at	EVI2B	Ecotropic viral integration site 2B					977A			977B
211795_s_at	FYB	FYN binding protein						977B
211796_s_at	IL23A	Interleukin 23, alpha subunit p19						977B
211902_x_at	YME1L1	YME1-like 1 (S. cerevisiae)					977A	977B
212587_s_at	PTPRC	Protein tyrosine phosphatase, receptor type, C					977A	977B
213193_x_at	TRBC1	T cell receptor beta constant 1						977B
213539_at	CD3D	CD3d molecule, delta (CD3-TCR complex)						977B
213603_s_at	RAC2	Ras-related C3 botulinum toxin substrate 2 (rho family, small GTP binding protein Rac2)					977A	977B
213915_at	NKG7	Natural killer cell group 7 sequence					977A	977B
214450_at	CTSW	Cathepsin W					977A
214470_at	KLRB1	Killer cell lectin-like receptor subfamily B, member 1					977A
214567_s_at	XCL2	Chemokine (C motif) ligand 2					977A
216250_s_at	LPXN	leupaxin						977B
218805_at	GIMAP5	GTPase, IMAP family member 5					977A	977B
218870_at	ARHGAP15	Rho GTPase activating protein 15					977A	977B
219777_at	GIMAP6	GTPase, IMAP family member 6					977A	977B
219812_at	PVRIG	Poliovirus receptor related immunoglobulin domain containing						977B
38149_at	ARHGAP25	Rho GTPase activating protein 25					977A	977B
64064_at	GIMAP5	GTPase, IMAP family member 5					977A	977B
203104_at	CSF1R	Colony stimulating factor 1 receptor								977B
211990_at	HLA-DPA1	Major histocompatibility complex, class II, DP alpha 1							977A
211991_s_at	HLA-DPA1	Major histocompatibility complex, class II, DP alpha 1							977A	977B
201137_s_at	HLA-DPB1	Major histocompatibility complex, class II, DP beta 1							977A	977B
203547_at	CD4	CD4 molecule								977B
212998_x_at	HLA-DQB1	Major histocompatibility complex, class II, DQ beta 1							977A	977B
214181_x_at	LST1	Leukocyte specific transcript 1							977A
211582_x_at	LST1	Leukocyte specific transcript 1							977A
217478_s_at	HLA-DMA///HLA-DMB	major histocompatibility complex, class II, DM alpha /// major histocompatibility complex, class II, DM beta							977A	977B
204774_at	EVI2A	Ecotropic viral integration site 2A								977B
208894_at	HLA-DRA	Major histocompatibility complex, class II, DR alpha							977A	977B
213537_at	HLA-DPA1	Major histocompatibility complex, class II, DP alpha 1							977A
203923_s_at	CYBB	Cytochrome b-245, beta polypeptide								977B
203932_at	HLA-DMB	Major histocompatibility complex, class II, DM beta								977B
211581_x_at	LST1	Leukocyte specific transcript 1							977A
213160_at	DOCK2	Dedicator of cytokinesis 2								977B
214574_x_at	LST1	Leukocyte specific transcript 1							977A
204174_at	ALOX5AP	Arachidonate 5-lipoxygenase-activating protein								977B
221581_s_at	LAT2	Linker for activation of T cells family, member 2								977B
210629_x_at	LST1	Leukocyte specific transcript 1							977A	977B
201858_s_at	SRGN	Serglycin								977B
204670_x_at	HLA-DRB1	Major histocompatibility complex, class II, DR beta 1							977A	977B
215633_x_at	LST1	Leukocyte specific transcript 1							977A	977B
209619_at	CD74	CD74 molecule, major histocompatibility complex, class II invariant chain							977A	977B
209312_x_at	HLA-DRB1	Major histocompatibility complex, class II, DR beta 1							977A	977B
215193_x_at	HLA-DRB1	Major histocompatibility complex, class II, DR beta 1							977A	977B
207238_s_at	PTPRC	Protein tyrosine phosphatase, receptor type, C								977B
210982_s_at	HLA-DRA	Major histocompatibility complex, class II, DR alpha							977A	977B
208306_x_at	HLA-DRB1	Major histocompatibility complex, class II, DR beta 1							977A	977B
212671_s_at	HLA-DQA1	Major histocompatibility complex, class II, DQ alpha 1								977B
